# Supplementary material for: 1-Benzyl-2-dimethyl­amino-3-methyl-3,4,5,6-tetra­hydro­pyrimidin-1-ium bromide
Source: Acta Crystallogr Sect E Struct Rep Online. 2012 Jul 4;68(Pt 8):o2308. doi: 10.1107/S1600536812029224 (PMC3414178; doi:10.1107/S1600536812029224)
Supplement: Supplementary file 1 [file e-68-o2308-sup1.cif]

##############################################################################
#                                                                            #
# This CIF contains the data in a paper accepted for publication in          #
# Acta Crystallographica Section E. It conforms to the requirements of       #
# Notes for Authors for Acta Crystallographica Section E, and has been       #
# peer reviewed under the auspices of the IUCr Commission on Journals.       #
#                                                                            #
# Full details of the Crystallographic Information File format               #
# are given in the paper "The Crystallographic Information File (CIF):       #
# a New Standard Archive File for Crystallography" by S. R. Hall, F. H.      #
# Allen and I. D. Brown [Acta Cryst. (1991), A47, 655-685].                  #
#                                                                            #
# The current version of the core CIF dictionary is obtainable from          #
# ftp://ftp.iucr.org/pub/cif_core.dic.                                       #
#                                                                            #
# Software is freely available for graphical display of the structure(s)     #
# in this CIF. For information consult the CIF software page                 #
# http://www.iucr.org/resources/cif/software.                                #
#                                                                            #
# This file may be used for bona fide research purposes within the           #
# scientific community so long as proper attribution is given to the journal # 
# article from which it was obtained.                                        #
#                                                                            #
##############################################################################
data_I
_audit_creation_method     SHELXL97
_chemical_name_systematic
;
1-Benzyl-2-dimethylamino-3-methyl-3,4,5,6-tetrahydropyrimidin-1-ium bromide
;
_chemical_name_common     ?
_chemical_formula_moiety     'C14 H22 N3 +, Br -'
_chemical_formula_sum     'C14 H22 Br N3'
_chemical_formula_iupac     'C14 H22 N3 +, Br -'
_chemical_formula_weight     312.25
_chemical_melting_point     402
_symmetry_cell_setting     monoclinic
_symmetry_space_group_name_H-M     'P 21/n'
_symmetry_space_group_name_Hall     '-P 2yn'
loop_
    _symmetry_equiv_pos_as_xyz
    'x, y, z'
    '-x+1/2, y+1/2, -z+1/2'
    '-x, -y, -z'
    'x-1/2, -y-1/2, z-1/2'
_cell_length_a     10.7814(7)
_cell_length_b     11.8538(8)
_cell_length_c     11.4782(8)
_cell_angle_alpha     90.00
_cell_angle_beta     93.332(8)
_cell_angle_gamma     90.00
_cell_volume     1464.44(17)
_cell_formula_units_Z     4
_cell_measurement_reflns_used     3536
_cell_measurement_theta_min     2.47
_cell_measurement_theta_max     28.09
_cell_measurement_temperature     293(2)
_exptl_crystal_description     block
_exptl_crystal_colour     colorless
_exptl_crystal_size_max     0.24
_exptl_crystal_size_mid     0.17
_exptl_crystal_size_min     0.13
_exptl_crystal_density_diffrn     1.416
_exptl_crystal_density_meas     ?
_exptl_crystal_density_method     'not measured'
_exptl_crystal_F_000     648
_exptl_absorpt_coefficient_mu     2.795
_exptl_absorpt_correction_type     multi-scan
_exptl_absorpt_process_details     '(Blessing, 1995)'
_exptl_absorpt_correction_T_min     0.552
_exptl_absorpt_correction_T_max     0.695
_exptl_special_details     ?
_diffrn_ambient_temperature     293(2)
_diffrn_radiation_type     MoK\a
_diffrn_radiation_wavelength     0.71073
_diffrn_radiation_source     'sealed tube'
_diffrn_radiation_monochromator     graphite
_diffrn_measurement_device_type     'Bruker--Nonius KappaCCD'
_diffrn_measurement_method     '\f scans, and \w scans'
_diffrn_detector_area_resol_mean     ?
_diffrn_reflns_number     14052
_diffrn_reflns_av_R_equivalents     0.0643
_diffrn_reflns_av_sigmaI/netI     0.0618
_diffrn_reflns_theta_min     2.47
_diffrn_reflns_theta_max     28.09
_diffrn_reflns_theta_full     28.09
_diffrn_measured_fraction_theta_max     0.989
_diffrn_measured_fraction_theta_full     0.989
_diffrn_reflns_limit_h_min     -14
_diffrn_reflns_limit_h_max     14
_diffrn_reflns_limit_k_min     -15
_diffrn_reflns_limit_k_max     15
_diffrn_reflns_limit_l_min     -15
_diffrn_reflns_limit_l_max     15
_diffrn_standards_number     0
_diffrn_standards_interval_count     0
_diffrn_standards_interval_time     0
_diffrn_standards_decay_%     ?
_refine_special_details
;
Refinement of <i>F</i>^2^ against ALL reflections. The weighted <i>R</i>-factor
<i>wR</i> and goodness of fit <i>S</i> are based on <i>F</i>^2^, conventional
<i>R</i>-factors <i>R</i> are based on <i>F</i>, with <i>F</i> set to zero for
negative <i>F</i>^2^. The threshold expression of <i>F</i>^2^ >
\s(<i>F</i>^2^) is used only for calculating <i>R</i>-factors(gt) <i>etc</i>.
and is not relevant to the choice of reflections for refinement.
<i>R</i>-factors based on <i>F</i>^2^ are statistically about twice as large
as those based on <i>F</i>, and <i>R</i>- factors based on ALL data will be
even larger.
;
_reflns_number_total     3536
_reflns_number_gt     1812
_reflns_threshold_expression     I>2\s(I)
_refine_ls_structure_factor_coef     Fsqd
_refine_ls_matrix_type     full
_refine_ls_R_factor_all     0.0880
_refine_ls_R_factor_gt     0.0351
_refine_ls_wR_factor_gt     0.0770
_refine_ls_wR_factor_ref     0.0889
_refine_ls_goodness_of_fit_ref     0.806
_refine_ls_restrained_S_all     0.806
_refine_ls_number_reflns     3536
_refine_ls_number_parameters     166
_refine_ls_number_restraints     0
_refine_ls_hydrogen_treatment     constr
_refine_ls_weighting_scheme     calc
_refine_ls_weighting_details
                 'calc w=1/[\s^2^(Fo^2^)+(0.0441P)^2^] where P=(Fo^2^+2Fc^2^)/3'
_atom_sites_solution_hydrogens     difmap
_atom_sites_solution_primary     direct
_atom_sites_solution_secondary     difmap
_refine_ls_shift/su_max     0.000
_refine_ls_shift/su_mean     0.000
_refine_diff_density_max     0.341
_refine_diff_density_min     -0.490
_refine_ls_extinction_method     none
_refine_ls_extinction_coef     ?
loop_
    _atom_type_symbol
    _atom_type_description
    _atom_type_scat_dispersion_real
    _atom_type_scat_dispersion_imag
    _atom_type_scat_source
    C C 0.0033 0.0016 'International Tables Vol C Tables 4.2.6.8 and 6.1.1.4'
    N N 0.0061 0.0033 'International Tables Vol C Tables 4.2.6.8 and 6.1.1.4'
    H H 0.0000 0.0000 'International Tables Vol C Tables 4.2.6.8 and 6.1.1.4'
    Br Br -0.2901 2.4595 'International Tables Vol C Tables 4.2.6.8 and 6.1.1.4'
_computing_data_collection     'COLLECT (Hooft, 2004)'
_computing_cell_refinement     'SCALEPACK (Otwinowski & Minor, 1997)'
_computing_data_reduction     'SCALEPACK (Otwinowski & Minor, 1997)'
_computing_structure_solution     'SHELXS97 (Sheldrick, 2008)'
_computing_structure_refinement     'SHELXL97 (Sheldrick, 2008)'
_computing_molecular_graphics     'DIAMOND (Brandenburg & Putz, 2005)'
_computing_publication_material     'SHELXL97 (Sheldrick, 2008)'
loop_
    _atom_site_type_symbol
    _atom_site_label
    _atom_site_fract_x
    _atom_site_fract_y
    _atom_site_fract_z
    _atom_site_U_iso_or_equiv
    _atom_site_adp_type
    _atom_site_calc_flag
    _atom_site_refinement_flags
    _atom_site_occupancy
    _atom_site_symmetry_multiplicity
    _atom_site_disorder_assembly
    _atom_site_disorder_group
    Br Br1 0.19725(3) 0.75077(3) 0.59957(2) 0.05182(11) Uani d . 1 1 . .
    N N1 0.1492(2) 0.20807(19) 0.58797(18) 0.0347(5) Uani d . 1 1 . .
    N N2 0.3599(2) 0.2078(2) 0.5530(2) 0.0391(6) Uani d . 1 1 . .
    N N3 0.2549(2) 0.37602(18) 0.57696(19) 0.0354(5) Uani d . 1 1 . .
    C C1 0.2552(3) 0.2632(2) 0.5746(2) 0.0318(6) Uani d . 1 1 . .
    C C2 0.3930(4) 0.1018(3) 0.6102(3) 0.0572(10) Uani d . 1 1 . .
    H H2A 0.3435 0.0914 0.6762 0.086 Uiso calc R 1 1 . .
    H H2B 0.4794 0.1030 0.6359 0.086 Uiso calc R 1 1 . .
    H H2C 0.3781 0.0407 0.5562 0.086 Uiso calc R 1 1 . .
    C C3 0.4411(3) 0.2456(3) 0.4638(3) 0.0568(8) Uani d . 1 1 . .
    H H3A 0.4046 0.3098 0.4239 0.085 Uiso calc R 1 1 . .
    H H3B 0.4517 0.1858 0.4090 0.085 Uiso calc R 1 1 . .
    H H3C 0.5205 0.2663 0.4998 0.085 Uiso calc R 1 1 . .
    C C4 0.3625(3) 0.4382(3) 0.6263(3) 0.0514(9) Uani d . 1 1 . .
    H H4A 0.4187 0.3869 0.6668 0.077 Uiso calc R 1 1 . .
    H H4B 0.3356 0.4941 0.6799 0.077 Uiso calc R 1 1 . .
    H H4C 0.4039 0.4745 0.5647 0.077 Uiso calc R 1 1 . .
    C C5 0.1329(3) 0.4295(2) 0.5823(3) 0.0454(8) Uani d . 1 1 . .
    H H5A 0.0836 0.4167 0.5101 0.054 Uiso calc R 1 1 . .
    H H5B 0.1424 0.5102 0.5937 0.054 Uiso calc R 1 1 . .
    C C6 0.0696(3) 0.3774(3) 0.6841(3) 0.0459(8) Uani d . 1 1 . .
    H H6A 0.1211 0.3866 0.7556 0.055 Uiso calc R 1 1 . .
    H H6B -0.0096 0.4141 0.6938 0.055 Uiso calc R 1 1 . .
    C C7 0.0500(3) 0.2536(3) 0.6579(2) 0.0431(6) Uani d . 1 1 . .
    H H7A 0.0485 0.2120 0.7306 0.052 Uiso calc R 1 1 . .
    H H7B -0.0297 0.2433 0.6156 0.052 Uiso calc R 1 1 . .
    C C8 0.1207(3) 0.0990(2) 0.5305(3) 0.0468(8) Uani d . 1 1 . .
    H H8A 0.0320 0.0857 0.5304 0.056 Uiso calc R 1 1 . .
    H H8B 0.1620 0.0393 0.5757 0.056 Uiso calc R 1 1 . .
    C C9 0.1602(3) 0.0927(2) 0.4063(2) 0.0379(7) Uani d . 1 1 . .
    C C10 0.2077(3) -0.0062(2) 0.3643(3) 0.0461(8) Uani d . 1 1 . .
    H H10 0.2187 -0.0681 0.4136 0.055 Uiso calc R 1 1 . .
    C C11 0.2395(4) -0.0142(3) 0.2485(3) 0.0548(9) Uani d . 1 1 . .
    H H11 0.2696 -0.0818 0.2203 0.066 Uiso calc R 1 1 . .
    C C12 0.2262(3) 0.0771(3) 0.1770(3) 0.0499(8) Uani d . 1 1 . .
    H H12 0.2500 0.0725 0.1005 0.060 Uiso calc R 1 1 . .
    C C13 0.1780(3) 0.1759(3) 0.2172(2) 0.0476(8) Uani d . 1 1 . .
    H H13 0.1687 0.2378 0.1677 0.057 Uiso calc R 1 1 . .
    C C14 0.1432(3) 0.1838(3) 0.3311(2) 0.0438(7) Uani d . 1 1 . .
    H H14 0.1084 0.2502 0.3573 0.053 Uiso calc R 1 1 . .
loop_
    _atom_site_aniso_label
    _atom_site_aniso_U_11
    _atom_site_aniso_U_22
    _atom_site_aniso_U_33
    _atom_site_aniso_U_12
    _atom_site_aniso_U_13
    _atom_site_aniso_U_23
    Br1 0.0600(2) 0.05218(17) 0.04289(15) 0.00288(19) -0.00030(12) -0.00128(17)
    N1 0.0360(15) 0.0377(11) 0.0313(11) -0.0062(10) 0.0099(10) -0.0045(9)
    N2 0.0390(16) 0.0448(12) 0.0343(12) 0.0072(11) 0.0088(10) 0.0030(10)
    N3 0.0341(14) 0.0334(11) 0.0388(12) -0.0005(11) 0.0021(10) 0.0032(10)
    C1 0.0370(16) 0.0352(14) 0.0235(10) -0.0006(14) 0.0039(10) 0.0005(12)
    C2 0.070(3) 0.0494(19) 0.0523(19) 0.0201(18) 0.0041(17) 0.0071(15)
    C3 0.0417(18) 0.084(2) 0.0465(15) 0.001(2) 0.0164(13) 0.005(2)
    C4 0.050(2) 0.0432(18) 0.060(2) -0.0141(15) -0.0044(16) -0.0041(15)
    C5 0.049(2) 0.0398(16) 0.0476(17) 0.0102(14) 0.0023(15) 0.0022(13)
    C6 0.040(2) 0.0494(17) 0.0488(17) 0.0084(14) 0.0080(14) -0.0109(14)
    C7 0.0351(15) 0.0513(15) 0.0440(13) -0.0046(18) 0.0115(11) -0.0070(17)
    C8 0.060(2) 0.0419(16) 0.0397(16) -0.0175(15) 0.0171(15) -0.0114(13)
    C9 0.0402(19) 0.0373(14) 0.0369(14) -0.0109(13) 0.0086(12) -0.0076(12)
    C10 0.059(2) 0.0329(14) 0.0465(17) -0.0021(14) 0.0074(15) -0.0029(12)
    C11 0.068(3) 0.047(2) 0.0509(17) 0.0033(17) 0.0159(16) -0.0164(16)
    C12 0.052(2) 0.064(2) 0.0343(15) -0.0064(17) 0.0079(14) -0.0130(15)
    C13 0.054(2) 0.0525(19) 0.0350(15) -0.0053(16) -0.0051(14) 0.0023(13)
    C14 0.049(2) 0.0402(17) 0.0417(16) 0.0005(14) -0.0004(14) -0.0076(13)
_geom_special_details
;
All e.s.d.'s (except the e.s.d. in the dihedral angle between two l.s. planes)
are estimated using the full covariance matrix. The cell e.s.d.'s are taken
into account individually in the estimation of e.s.d.'s in distances, angles
and torsion angles; correlations between e.s.d.'s in cell parameters are only
used when they are defined by crystal symmetry. An approximate (isotropic)
treatment of cell e.s.d.'s is used for estimating e.s.d.'s involving l.s.
planes.
;
loop_
    _geom_bond_atom_site_label_1
    _geom_bond_atom_site_label_2
    _geom_bond_site_symmetry_2
    _geom_bond_distance
    _geom_bond_publ_flag
    N1 C1 . 1.333(4) ?
    N1 C8 . 1.476(3) ?
    N1 C7 . 1.476(3) ?
    N2 C1 . 1.341(4) ?
    N2 C2 . 1.453(4) ?
    N2 C3 . 1.456(4) ?
    N3 C1 . 1.338(3) ?
    N3 C4 . 1.461(4) ?
    N3 C5 . 1.464(4) ?
    C2 H2A . 0.9600 ?
    C2 H2B . 0.9600 ?
    C2 H2C . 0.9600 ?
    C3 H3A . 0.9600 ?
    C3 H3B . 0.9600 ?
    C3 H3C . 0.9600 ?
    C4 H4A . 0.9600 ?
    C4 H4B . 0.9600 ?
    C4 H4C . 0.9600 ?
    C5 C6 . 1.518(4) ?
    C5 H5A . 0.9700 ?
    C5 H5B . 0.9700 ?
    C6 C7 . 1.511(4) ?
    C6 H6A . 0.9700 ?
    C6 H6B . 0.9700 ?
    C7 H7A . 0.9700 ?
    C7 H7B . 0.9700 ?
    C8 C9 . 1.513(4) ?
    C8 H8A . 0.9700 ?
    C8 H8B . 0.9700 ?
    C9 C10 . 1.377(4) ?
    C9 C14 . 1.387(4) ?
    C10 C11 . 1.395(4) ?
    C10 H10 . 0.9300 ?
    C11 C12 . 1.361(4) ?
    C11 H11 . 0.9300 ?
    C12 C13 . 1.372(4) ?
    C12 H12 . 0.9300 ?
    C13 C14 . 1.385(4) ?
    C13 H13 . 0.9300 ?
    C14 H14 . 0.9300 ?
loop_
    _geom_angle_atom_site_label_1
    _geom_angle_atom_site_label_2
    _geom_angle_atom_site_label_3
    _geom_angle_site_symmetry_1
    _geom_angle_site_symmetry_3
    _geom_angle
    _geom_angle_publ_flag
    C1 N1 C8 . . 122.4(2) ?
    C1 N1 C7 . . 122.5(2) ?
    C8 N1 C7 . . 115.1(2) ?
    C1 N2 C2 . . 121.8(3) ?
    C1 N2 C3 . . 121.7(2) ?
    C2 N2 C3 . . 116.3(3) ?
    C1 N3 C4 . . 120.6(3) ?
    C1 N3 C5 . . 115.9(2) ?
    C4 N3 C5 . . 117.4(2) ?
    N1 C1 N3 . . 118.9(3) ?
    N1 C1 N2 . . 121.2(3) ?
    N3 C1 N2 . . 119.8(3) ?
    N2 C2 H2A . . 109.5 ?
    N2 C2 H2B . . 109.5 ?
    H2A C2 H2B . . 109.5 ?
    N2 C2 H2C . . 109.5 ?
    H2A C2 H2C . . 109.5 ?
    H2B C2 H2C . . 109.5 ?
    N2 C3 H3A . . 109.5 ?
    N2 C3 H3B . . 109.5 ?
    H3A C3 H3B . . 109.5 ?
    N2 C3 H3C . . 109.5 ?
    H3A C3 H3C . . 109.5 ?
    H3B C3 H3C . . 109.5 ?
    N3 C4 H4A . . 109.5 ?
    N3 C4 H4B . . 109.5 ?
    H4A C4 H4B . . 109.5 ?
    N3 C4 H4C . . 109.5 ?
    H4A C4 H4C . . 109.5 ?
    H4B C4 H4C . . 109.5 ?
    N3 C5 C6 . . 107.6(2) ?
    N3 C5 H5A . . 110.2 ?
    C6 C5 H5A . . 110.2 ?
    N3 C5 H5B . . 110.2 ?
    C6 C5 H5B . . 110.2 ?
    H5A C5 H5B . . 108.5 ?
    C7 C6 C5 . . 107.8(2) ?
    C7 C6 H6A . . 110.1 ?
    C5 C6 H6A . . 110.1 ?
    C7 C6 H6B . . 110.1 ?
    C5 C6 H6B . . 110.1 ?
    H6A C6 H6B . . 108.5 ?
    N1 C7 C6 . . 111.4(2) ?
    N1 C7 H7A . . 109.3 ?
    C6 C7 H7A . . 109.3 ?
    N1 C7 H7B . . 109.3 ?
    C6 C7 H7B . . 109.3 ?
    H7A C7 H7B . . 108.0 ?
    N1 C8 C9 . . 113.7(2) ?
    N1 C8 H8A . . 108.8 ?
    C9 C8 H8A . . 108.8 ?
    N1 C8 H8B . . 108.8 ?
    C9 C8 H8B . . 108.8 ?
    H8A C8 H8B . . 107.7 ?
    C10 C9 C14 . . 118.9(3) ?
    C10 C9 C8 . . 120.1(3) ?
    C14 C9 C8 . . 120.9(3) ?
    C9 C10 C11 . . 120.6(3) ?
    C9 C10 H10 . . 119.7 ?
    C11 C10 H10 . . 119.7 ?
    C12 C11 C10 . . 119.9(3) ?
    C12 C11 H11 . . 120.1 ?
    C10 C11 H11 . . 120.1 ?
    C11 C12 C13 . . 120.3(3) ?
    C11 C12 H12 . . 119.9 ?
    C13 C12 H12 . . 119.9 ?
    C12 C13 C14 . . 120.3(3) ?
    C12 C13 H13 . . 119.9 ?
    C14 C13 H13 . . 119.9 ?
    C13 C14 C9 . . 120.1(3) ?
    C13 C14 H14 . . 120.0 ?
    C9 C14 H14 . . 120.0 ?
loop_
    _geom_torsion_atom_site_label_1
    _geom_torsion_atom_site_label_2
    _geom_torsion_atom_site_label_3
    _geom_torsion_atom_site_label_4
    _geom_torsion_site_symmetry_1
    _geom_torsion_site_symmetry_2
    _geom_torsion_site_symmetry_3
    _geom_torsion_site_symmetry_4
    _geom_torsion
    _geom_torsion_publ_flag
    C8 N1 C1 N3 . . . . 147.7(3) ?
    C7 N1 C1 N3 . . . . -30.0(4) ?
    C8 N1 C1 N2 . . . . -28.8(4) ?
    C7 N1 C1 N2 . . . . 153.4(3) ?
    C4 N3 C1 N1 . . . . 145.8(3) ?
    C5 N3 C1 N1 . . . . -6.1(3) ?
    C4 N3 C1 N2 . . . . -37.6(4) ?
    C5 N3 C1 N2 . . . . 170.5(2) ?
    C2 N2 C1 N1 . . . . -39.7(4) ?
    C3 N2 C1 N1 . . . . 135.0(3) ?
    C2 N2 C1 N3 . . . . 143.8(3) ?
    C3 N2 C1 N3 . . . . -41.6(4) ?
    C1 N3 C5 C6 . . . . 52.6(3) ?
    C4 N3 C5 C6 . . . . -100.2(3) ?
    N3 C5 C6 C7 . . . . -63.5(3) ?
    C1 N1 C7 C6 . . . . 14.4(4) ?
    C8 N1 C7 C6 . . . . -163.5(3) ?
    C5 C6 C7 N1 . . . . 31.7(3) ?
    C1 N1 C8 C9 . . . . -40.3(4) ?
    C7 N1 C8 C9 . . . . 137.6(3) ?
    N1 C8 C9 C10 . . . . 142.5(3) ?
    N1 C8 C9 C14 . . . . -41.0(4) ?
    C14 C9 C10 C11 . . . . 0.7(5) ?
    C8 C9 C10 C11 . . . . 177.3(3) ?
    C9 C10 C11 C12 . . . . 1.6(5) ?
    C10 C11 C12 C13 . . . . -2.1(5) ?
    C11 C12 C13 C14 . . . . 0.4(5) ?
    C12 C13 C14 C9 . . . . 1.8(5) ?
    C10 C9 C14 C13 . . . . -2.4(5) ?
    C8 C9 C14 C13 . . . . -178.9(3) ?
_iucr_refine_instructions_details
;
TITL  ITAPR07C  K-CCD MEASUREMENT (P21/N)
CELL  0.71073 10.78140 11.85380 11.47820 90.00000 93.33200 90.00000
ZERR 4  0.00070  0.00080  0.00080  0.00000  0.00800  0.00000
LATT 1
SYMM -X+ 0.50000, Y+ 0.50000, -Z+ 0.50000
SFAC C N H BR
UNIT 56 12 88 4
PLAN 10
FMAP 2
L.S. 5
BOND $H
ACTA
CONF
WGHT    0.044100
FVAR       0.56560
BR1   4    0.197248    0.750767    0.599567    11.00000    0.06001    0.05218 =
         0.04289   -0.00128   -0.00030    0.00288
N1    2    0.149244    0.208068    0.587972    11.00000    0.03602    0.03774 =
         0.03129   -0.00448    0.00994   -0.00621
N2    2    0.359946    0.207794    0.553030    11.00000    0.03898    0.04484 =
         0.03435    0.00301    0.00883    0.00715
N3    2    0.254856    0.376023    0.576956    11.00000    0.03406    0.03338 =
         0.03877    0.00315    0.00207   -0.00046
C1    1    0.255246    0.263158    0.574596    11.00000    0.03700    0.03523 =
         0.02349    0.00054    0.00386   -0.00056
C2    1    0.393034    0.101752    0.610179    11.00000    0.06993    0.04943 =
         0.05231    0.00709    0.00411    0.02011
AFIX 137
H2A   3    0.343486    0.091436    0.676198    11.00000   -1.50000
H2B   3    0.479358    0.103037    0.635894    11.00000   -1.50000
H2C   3    0.378124    0.040707    0.556212    11.00000   -1.50000
AFIX   0
C3    1    0.441119    0.245650    0.463839    11.00000    0.04168    0.08374 =
         0.04646    0.00478    0.01643    0.00122
AFIX 137
H3A   3    0.404648    0.309795    0.423937    11.00000   -1.50000
H3B   3    0.451749    0.185811    0.408950    11.00000   -1.50000
H3C   3    0.520485    0.266306    0.499817    11.00000   -1.50000
AFIX   0
C4    1    0.362494    0.438188    0.626321    11.00000    0.04977    0.04319 =
         0.06020   -0.00410   -0.00442   -0.01415
AFIX 137
H4A   3    0.418742    0.386850    0.666840    11.00000   -1.50000
H4B   3    0.335560    0.494071    0.679865    11.00000   -1.50000
H4C   3    0.403910    0.474492    0.564698    11.00000   -1.50000
AFIX   0
C5    1    0.132943    0.429482    0.582313    11.00000    0.04853    0.03984 =
         0.04765    0.00216    0.00225    0.01017
AFIX  23
H5A   3    0.083640    0.416692    0.510125    11.00000   -1.20000
H5B   3    0.142369    0.510180    0.593699    11.00000   -1.20000
AFIX   0
C6    1    0.069610    0.377438    0.684118    11.00000    0.04025    0.04939 =
         0.04879   -0.01085    0.00801    0.00841
AFIX  23
H6A   3    0.121123    0.386646    0.755617    11.00000   -1.20000
H6B   3   -0.009551    0.414113    0.693835    11.00000   -1.20000
AFIX   0
C7    1    0.049988    0.253557    0.657895    11.00000    0.03507    0.05129 =
         0.04397   -0.00700    0.01150   -0.00463
AFIX  23
H7A   3    0.048486    0.212007    0.730603    11.00000   -1.20000
H7B   3   -0.029730    0.243306    0.615574    11.00000   -1.20000
AFIX   0
C8    1    0.120733    0.098963    0.530466    11.00000    0.06042    0.04189 =
         0.03969   -0.01145    0.01710   -0.01754
AFIX  23
H8A   3    0.031956    0.085653    0.530391    11.00000   -1.20000
H8B   3    0.162009    0.039279    0.575666    11.00000   -1.20000
AFIX   0
C9    1    0.160199    0.092693    0.406274    11.00000    0.04023    0.03729 =
         0.03689   -0.00763    0.00863   -0.01093
C10   1    0.207720   -0.006158    0.364310    11.00000    0.05936    0.03287 =
         0.04647   -0.00286    0.00742   -0.00210
AFIX  43
H10   3    0.218745   -0.068076    0.413584    11.00000   -1.20000
AFIX   0
C11   1    0.239451   -0.014194    0.248539    11.00000    0.06778    0.04731 =
         0.05085   -0.01643    0.01587    0.00328
AFIX  43
H11   3    0.269587   -0.081787    0.220292    11.00000   -1.20000
AFIX   0
C12   1    0.226222    0.077106    0.176968    11.00000    0.05195    0.06397 =
         0.03429   -0.01299    0.00787   -0.00637
AFIX  43
H12   3    0.249964    0.072505    0.100505    11.00000   -1.20000
AFIX   0
C13   1    0.178013    0.175870    0.217172    11.00000    0.05431    0.05248 =
         0.03499    0.00234   -0.00513   -0.00535
AFIX  43
H13   3    0.168668    0.237794    0.167688    11.00000   -1.20000
AFIX   0
C14   1    0.143195    0.183762    0.331145    11.00000    0.04928    0.04019 =
         0.04170   -0.00760   -0.00041    0.00053
AFIX  43
H14   3    0.108368    0.250207    0.357343    11.00000   -1.20000
HKLF 4
REM   ITAPR07C  K-CCD MEASUREMENT (P21/N)
REM R1 =  0.0351 for   1812 Fo > 4sig(Fo)  and  0.0880 for all   3536 data
REM    166 parameters refined using      0 restraints
END
WGHT      0.0441      0.0000
REM Highest difference peak  0.341,  deepest hole -0.490,  1-sigma level  0.061
Q1    1   0.2082  0.6401  0.6012  11.00000  0.05    0.34
Q2    1   0.1911  0.8550  0.5971  11.00000  0.05    0.31
Q3    1   0.3576  0.5113  0.5972  11.00000  0.05    0.22
Q4    1  -0.0177  0.1190  0.4785  11.00000  0.05    0.21
Q5    1   0.2120  0.7539  0.7275  11.00000  0.05    0.20
Q6    1   0.3574  0.1992  0.3726  11.00000  0.05    0.20
Q7    1   0.3525  0.3067  0.3764  11.00000  0.05    0.19
Q8    1   0.0478  0.4064  0.3819  11.00000  0.05    0.19
Q9    1   0.0389  0.1864  0.1331  11.00000  0.05    0.19
Q10   1   0.2122  0.2216  0.6152  11.00000  0.05    0.18
;
data_global
_journal_date_recd_electronic     2012-06-13
_journal_date_accepted     2012-06-27
_journal_name_full     'Acta Crystallographica, Section E'
_journal_year     2012
_journal_volume     68
_journal_issue      8
_journal_page_first     o2308
_journal_page_last     o2308
_journal_paper_category     QO
_journal_paper_doi     10.1107/S1600536812029224
_journal_coeditor_code     FJ2572
_publ_contact_author_name     'Prof. Dr. Willi Kantlehner'
_publ_contact_author_address
;
Fakult\"at Chemie/Organische Chemie
Hochschule Aalen
Beethovenstrasse 1
D-73430 Aalen
Germany
;
_publ_contact_author_email     willi.kantlehner@htw-aalen.de
_publ_contact_author_fax     '49 7361 5762250'
_publ_contact_author_phone     '49 7361 5762152'
_publ_section_title
;
1-Benzyl-2-dimethylamino-3-methyl-3,4,5,6-tetrahydropyrimidin-1-ium bromide
;
loop_
    _publ_author_name
    _publ_author_address
    'Tiritiris, Ioannis'
;
Institut f\"ur Organische Chemie
Universit\"at Stuttgart
Pfaffenwaldring 55
70569 Stuttgart
Germany
;
    'Kantlehner, Willi'
;
Fakult\"at Chemie/Organische Chemie
Hochschule Aalen
Beethovenstrasse 1
D-73430 Aalen
Germany
;
