# Supplementary material for: 1-Benzyl-2-dimethyl­amino-3-methyl-3,4,5,6-tetra­hydro­pyrimidin-1-ium bromide
Source: Acta Crystallogr Sect E Struct Rep Online. 2012 Jul 4;68(Pt 8):o2308. doi: 10.1107/S1600536812029224 (PMC3414178; doi:10.1107/S1600536812029224)
Supplement: Supplementary file 2 [file e-68-o2308-Isup2.hkl]

# 
# h,k,l, Fc-squared, Fo-squared, sigma(Fo-squared) and status flag 
# 
data_I
_shelx_title '  ITAPR07C  K-CCD MEASUREMENT (P21/N)' 
_shelx_refln_list_code          4 
_shelx_F_calc_maximum      252.23 
_exptl_crystal_F_000       648.00 
_reflns_d_resolution_high  0.7546 
 
loop_ 
 _symmetry_equiv_pos_as_xyz 
 'x, y, z' 
 '-x+1/2, y+1/2, -z+1/2' 
 '-x, -y, -z' 
 'x-1/2, -y-1/2, z-1/2' 
 
_cell_length_a    10.7814 
_cell_length_b    11.8538 
_cell_length_c    11.4782 
_cell_angle_alpha  90.000 
_cell_angle_beta   93.332 
_cell_angle_gamma  90.000 
 
_shelx_F_squared_multiplier     1.000 
 
loop_ 
 _refln_index_h 
 _refln_index_k 
 _refln_index_l 
 _refln_F_squared_calc 
 _refln_F_squared_meas 
 _refln_F_squared_sigma 
 _refln_observed_status 
   2   0   0    32665.28    31230.52    197.28 o 
   4   0   0      366.87      316.88     35.42 o 
   6   0   0      306.95      279.65     28.60 o 
   8   0   0      321.15      294.44     30.51 o 
  10   0   0       22.89       31.20      8.10 o 
  12   0   0       90.57       71.84     11.78 o 
  14   0   0       16.03       30.51      8.78 o 
   1   1   0      106.06       81.05     18.06 o 
   2   1   0      564.26      526.12     28.04 o 
   3   1   0     3336.51     3404.84     86.34 o 
   4   1   0     5129.02     5093.57     88.92 o 
   5   1   0     1160.55     1295.47     85.04 o 
   6   1   0     3798.60     4321.85    238.51 o 
   7   1   0        3.72       31.51     41.17 o 
   8   1   0     1156.16     1057.49     54.86 o 
   9   1   0       11.96       29.17     38.04 o 
  10   1   0        0.43       27.73     34.67 o 
  11   1   0       28.12       28.20     35.45 o 
  12   1   0      167.74      159.49     47.95 o 
  13   1   0        9.76       24.98     37.54 o 
  14   1   0       62.69       29.88     35.64 o 
   0   2   0    21666.20    21591.63    113.50 o 
   1   2   0     1270.01     1093.00     36.47 o 
   2   2   0     1617.84     1517.14     62.45 o 
   3   2   0      480.47      482.09     24.07 o 
   4   2   0      155.46      171.69     24.30 o 
   5   2   0     2146.77     2362.46     83.81 o 
   6   2   0     1039.86     1082.01     43.81 o 
   7   2   0      214.08      187.91     39.85 o 
   8   2   0     2117.85     2209.00    104.49 o 
   9   2   0        2.16        3.19     35.20 o 
  10   2   0      124.40       71.65     37.92 o 
  11   2   0        8.50        3.47     33.60 o 
  12   2   0       74.44       47.52     38.11 o 
  13   2   0        0.04        3.06     32.42 o 
  14   2   0        0.21        4.06     32.01 o 
   1   3   0        1.85       -0.06     20.12 o 
   2   3   0     6633.93     6833.04    201.09 o 
   3   3   0      315.72      312.46     21.73 o 
   4   3   0     6680.43     6785.69    219.56 o 
   5   3   0        0.89       11.34     22.83 o 
   6   3   0     3217.19     3005.66     46.89 o 
   7   3   0      232.91      239.30     29.25 o 
   8   3   0      524.60      518.99     33.92 o 
   9   3   0       18.15       20.24     54.47 o 
  10   3   0       21.02        4.16     34.76 o 
  11   3   0        0.53        4.66     32.26 o 
  12   3   0       44.71        2.75     35.76 o 
  13   3   0        0.49        2.91     39.26 o 
   0   4   0    13588.84    12512.45     67.77 o 
   1   4   0     1459.85     1472.33     82.03 o 
   2   4   0     6447.78     6436.02     35.96 o 
   3   4   0      611.18      636.90     22.66 o 
   4   4   0     1351.51     1174.22     22.44 o 
   5   4   0     1307.16     1342.06     49.31 o 
   6   4   0      774.87      746.14     25.13 o 
   7   4   0       38.12       38.87     22.29 o 
   8   4   0     1531.42     1591.76     35.32 o 
   9   4   0      111.79      124.94     33.61 o 
  10   4   0      244.85      281.16     47.82 o 
  11   4   0       19.92        3.78     35.23 o 
  12   4   0      183.07      170.59     42.20 o 
  13   4   0       25.17        3.00     39.57 o 
   1   5   0      412.14      373.51     21.16 o 
   2   5   0     4028.48     4269.72     71.64 o 
   3   5   0      135.39      137.70     18.60 o 
   4   5   0     4650.88     4433.81     30.61 o 
   5   5   0       15.43       16.01     21.77 o 
   6   5   0     2032.73     1969.61     93.82 o 
   7   5   0       51.36       61.64     21.13 o 
   8   5   0      281.48      289.45     28.08 o 
   9   5   0        0.04       -3.16     23.11 o 
  10   5   0       41.43       40.45     31.78 o 
  11   5   0        6.12        7.11     50.04 o 
  12   5   0       63.61        2.66     38.54 o 
  13   5   0        0.57        3.59     42.11 o 
   0   6   0    16321.65    16294.33     67.45 o 
   1   6   0      247.39      271.23     17.80 o 
   2   6   0     1725.11     1784.77     32.77 o 
   3   6   0       22.19       20.90     19.52 o 
   4   6   0       24.03       20.85     17.52 o 
   5   6   0       12.80       29.39     21.28 o 
   6   6   0       59.03       46.66     21.20 o 
   7   6   0       17.34       24.78     20.57 o 
   8   6   0      350.20      399.40     26.72 o 
   9   6   0       25.70       22.26     26.43 o 
  10   6   0      117.93      133.79     26.30 o 
  11   6   0       79.35       64.02     34.85 o 
  12   6   0       96.11       91.05     57.95 o 
  13   6   0        0.48        3.34     51.74 o 
   1   7   0       20.06       21.54     19.39 o 
   2   7   0     1094.28     1120.56     74.00 o 
   3   7   0        9.36       13.08     17.88 o 
   4   7   0     3258.52     3216.35     97.34 o 
   5   7   0        0.11       -4.71     21.18 o 
   6   7   0     1252.88     1091.81     36.51 o 
   7   7   0        2.71       -2.00     25.43 o 
   8   7   0      166.38      224.87     25.07 o 
   9   7   0       20.69        8.19     21.55 o 
  10   7   0       15.61       15.64     25.85 o 
  11   7   0        0.22       -4.42     28.11 o 
  12   7   0       79.62       85.69     56.25 o 
   0   8   0     4292.64     4240.91     35.62 o 
   1   8   0      386.46      364.64     21.50 o 
   2   8   0     1536.97     1508.95     78.11 o 
   3   8   0      104.45      105.55     18.01 o 
   4   8   0     1671.16     1673.89     88.40 o 
   5   8   0      204.84      212.86     19.54 o 
   6   8   0      225.01      246.08     23.61 o 
   7   8   0        0.11        9.35     20.22 o 
   8   8   0      713.74      710.44     35.71 o 
   9   8   0       39.09       38.38     28.86 o 
  10   8   0      215.15      207.20     30.32 o 
  11   8   0        4.14        5.51     29.08 o 
  12   8   0        9.77       11.06     33.38 o 
   1   9   0       27.06       53.56     17.41 o 
   2   9   0     1603.82     1464.62     37.55 o 
   3   9   0        9.08        7.13     18.90 o 
   4   9   0     2699.72     2811.56     89.69 o 
   5   9   0       59.22       77.80     19.48 o 
   6   9   0      667.38      663.72     30.93 o 
   7   9   0        4.26        3.15     21.61 o 
   8   9   0       69.28       59.10     23.59 o 
   9   9   0       23.25       25.55     28.33 o 
  10   9   0        0.15       10.18     24.49 o 
  11   9   0        6.08       21.90     28.35 o 
   0  10   0      392.13      368.79     27.17 o 
   1  10   0      353.77      325.67     33.08 o 
   2  10   0      383.72      469.27     26.75 o 
   3  10   0      353.46      390.26     21.84 o 
   4  10   0      443.38      493.35     29.60 o 
   5  10   0      242.09      269.71     22.75 o 
   6  10   0       14.80       14.74     21.72 o 
   7  10   0        0.54       16.71     29.00 o 
   8  10   0      399.78      363.66     26.92 o 
   9  10   0        0.15       -0.78     24.84 o 
  10  10   0       74.04       55.03     26.44 o 
   1  11   0       51.60       71.10     22.64 o 
   2  11   0      304.44      349.61     25.66 o 
   3  11   0       66.81       82.97     18.78 o 
   4  11   0      466.21      458.27     25.27 o 
   5  11   0        9.99        6.65     18.24 o 
   6  11   0      193.66      199.25     26.36 o 
   7  11   0        1.13       -2.39     21.53 o 
   8  11   0       17.00       21.42     27.95 o 
   9  11   0       19.03       53.77     28.66 o 
  10  11   0       16.13       30.08     34.53 o 
   0  12   0     1025.82     1093.68     32.14 o 
   1  12   0      134.73      126.91     18.76 o 
   2  12   0      472.99      448.74     19.68 o 
   3  12   0       52.61       35.58     19.80 o 
   4  12   0       57.20       43.97     26.10 o 
   5  12   0       91.93       86.35     29.07 o 
   6  12   0       54.90       70.74     28.48 o 
   7  12   0        1.61       21.62     30.71 o 
   8  12   0      143.70      157.19     32.81 o 
   9  12   0       29.90       46.97     28.14 o 
   1  13   0        0.01       -7.89     21.87 o 
   2  13   0       42.94       22.62     21.97 o 
   3  13   0        0.43      -24.51     25.86 o 
   4  13   0      168.21      131.53     23.80 o 
   5  13   0       13.98       11.03     23.09 o 
   6  13   0      214.81      216.70     27.56 o 
   7  13   0       41.24       60.46     31.98 o 
   0  14   0      223.77      207.83     39.42 o 
   1  14   0        0.07       29.32     22.15 o 
   2  14   0       54.19       54.93     23.18 o 
   3  14   0       17.47       44.71     29.66 o 
   4  14   0       11.18        0.78     27.08 o 
   5  14   0        6.70       39.31     26.21 o 
   6  14   0        2.12       -6.17     25.31 o 
   1  15   0        1.04       21.81     28.66 o 
   2  15   0       32.80       48.29     32.87 o 
   3  15   0        1.95       19.63     27.93 o 
   4  15   0      109.91      153.08     49.77 o 
 -13   0   1      208.37      209.16     37.67 o 
 -11   0   1      243.25      230.23     44.92 o 
  -9   0   1      186.49      178.24     46.51 o 
  -7   0   1       55.89       30.57     42.54 o 
  -5   0   1     4066.85     4028.10     55.79 o 
  -3   0   1     3300.83     3593.97    194.55 o 
  -1   0   1    11173.74    11064.95    111.49 o 
   1   0   1       70.24       72.76     27.65 o 
   3   0   1    19534.19    19553.83    234.01 o 
   5   0   1     5322.03     5246.03     69.62 o 
   7   0   1     1123.77     1037.86     42.36 o 
   9   0   1      111.84       29.17     39.45 o 
  11   0   1        3.62       37.95     42.42 o 
  13   0   1       12.37       28.10     39.79 o 
 -14   1   1        0.22       26.38     39.32 o 
 -13   1   1       22.64       30.20     35.60 o 
 -12   1   1        0.80       31.42     38.67 o 
 -11   1   1      332.45      297.16     48.20 o 
 -10   1   1       16.45       35.26     39.54 o 
  -9   1   1     3357.93     3044.37     63.43 o 
  -8   1   1        3.24       22.94     38.70 o 
  -7   1   1     2750.93     3045.44    329.32 o 
  -6   1   1       32.18       35.14     28.31 o 
  -5   1   1     3043.72     3147.74     47.50 o 
  -4   1   1       34.46       47.15     25.86 o 
  -3   1   1       52.64       58.80     21.24 o 
  -2   1   1     1491.12     1380.66     26.84 o 
  -1   1   1     1138.91     1160.33     23.90 o 
   0   1   1      108.69       83.77     14.88 o 
   1   1   1      107.93       99.61     14.24 o 
   2   1   1     2821.01     2767.65     36.74 o 
   3   1   1    38645.18    37700.78    234.92 o 
   4   1   1     1317.75     1384.79     42.27 o 
   5   1   1     3085.24     3139.49     77.74 o 
   6   1   1      664.35      707.50     23.69 o 
   7   1   1      723.39      722.17     33.85 o 
   8   1   1      136.59      141.92     35.07 o 
   9   1   1     1415.98     1369.62     48.89 o 
  10   1   1       24.87       27.07     36.01 o 
  11   1   1     1070.76     1060.74     39.98 o 
  12   1   1       14.15       36.14     35.76 o 
  13   1   1       24.23       28.51     32.39 o 
  14   1   1        1.87       31.35     39.61 o 
 -14   2   1       12.77       26.38     42.23 o 
 -13   2   1      123.61      123.45     35.79 o 
 -12   2   1        1.50       15.97     36.39 o 
 -11   2   1      268.47      256.55     37.67 o 
 -10   2   1       39.90       36.20     31.92 o 
  -9   2   1      145.23      144.64     35.64 o 
  -8   2   1       48.58       60.46     37.12 o 
  -7   2   1       72.24       75.60     28.10 o 
  -6   2   1       87.60       76.44     27.11 o 
  -5   2   1     7723.11     8369.16     42.69 o 
  -4   2   1      171.55      203.45     21.73 o 
  -3   2   1    17861.45    17644.28     62.99 o 
  -2   2   1      226.24      246.89     23.91 o 
  -1   2   1    12183.44    11261.15    265.24 o 
   0   2   1     5229.59     5087.72     40.70 o 
   1   2   1     6797.29     6745.11     44.62 o 
   2   2   1      814.16      747.03     25.64 o 
   3   2   1      168.23      190.76     23.82 o 
   4   2   1      203.68      213.91     21.26 o 
   5   2   1      738.99      770.76     27.62 o 
   6   2   1       44.61       37.74     28.24 o 
   7   2   1     1893.71     1923.01     60.00 o 
   8   2   1       86.64      113.72     88.84 o 
   9   2   1      371.76      341.92     44.23 o 
  10   2   1       47.70       27.01     35.04 o 
  11   2   1        1.06       22.98     38.67 o 
  12   2   1       15.76       36.54     37.67 o 
  13   2   1       28.15       24.95     37.14 o 
  14   2   1        0.78       37.89     35.82 o 
 -14   3   1       25.53        7.35     47.26 o 
 -13   3   1       30.96       21.04     51.23 o 
 -12   3   1        7.49       26.29     52.61 o 
 -11   3   1       68.89       22.69     54.83 o 
 -10   3   1        2.21       -0.78     59.73 o 
  -9   3   1      978.95     1054.48     94.94 o 
  -8   3   1        6.96        1.86     28.58 o 
  -7   3   1     1452.64     1528.66     50.58 o 
  -6   3   1      808.74      862.47     24.30 o 
  -5   3   1     4190.33     4007.27    165.57 o 
  -4   3   1     2175.40     2372.03     75.56 o 
  -3   3   1      506.63      534.37     24.73 o 
  -2   3   1      165.20      177.54     21.26 o 
  -1   3   1     9405.69     9052.12     44.39 o 
   0   3   1      546.95      513.51     21.28 o 
   1   3   1    10019.24    10074.84     91.88 o 
   2   3   1     1740.11     1722.21     61.03 o 
   3   3   1     4187.70     4025.64     75.30 o 
   4   3   1     1517.40     1605.79     29.59 o 
   5   3   1      103.92       95.85     22.43 o 
   6   3   1       51.10       63.70     22.85 o 
   7   3   1        0.83        2.50     25.48 o 
   8   3   1      231.25      237.78     38.51 o 
   9   3   1      424.76      458.14     47.27 o 
  10   3   1      101.37       29.92     57.99 o 
  11   3   1      727.33      682.06     66.71 o 
  12   3   1        5.95       26.73     58.24 o 
  13   3   1       35.33       23.38     61.93 o 
 -13   4   1      130.17       22.91     78.52 o 
 -12   4   1        0.12       29.92     69.80 o 
 -11   4   1      257.79      273.80     73.22 o 
 -10   4   1       24.70       30.47     42.23 o 
  -9   4   1       20.17       14.42     32.98 o 
  -8   4   1      100.06      105.14     20.56 o 
  -7   4   1        2.35       15.53     19.06 o 
  -6   4   1        1.79       13.44     21.34 o 
  -5   4   1     2075.31     2124.17     29.82 o 
  -4   4   1       63.29       63.64     19.83 o 
  -3   4   1     6805.10     6747.45    150.26 o 
  -2   4   1       39.77       40.63     18.29 o 
  -1   4   1     2486.11     2469.81     23.75 o 
   0   4   1       19.69       29.96     18.25 o 
   1   4   1      736.30      697.29     24.60 o 
   2   4   1        0.65       -0.89     19.69 o 
   3   4   1      984.45     1028.24     25.77 o 
   4   4   1       43.99       32.23     16.82 o 
   5   4   1     6709.76     6675.56     40.64 o 
   6   4   1        0.65        4.38     21.43 o 
   7   4   1     3895.51     3952.16    128.75 o 
   8   4   1        0.72       -3.54     28.61 o 
   9   4   1      407.19      468.86     46.33 o 
  10   4   1        4.26        5.70     37.64 o 
  11   4   1        0.12        2.66     62.86 o 
  12   4   1        1.40        3.38     67.08 o 
  13   4   1       30.07        2.72     69.21 o 
 -13   5   1       13.76        3.53     79.62 o 
 -12   5   1       12.01        6.80     70.99 o 
 -11   5   1       68.97       73.92     50.42 o 
 -10   5   1       91.82       77.89     29.07 o 
  -9   5   1     1212.96     1264.27     30.30 o 
  -8   5   1        7.49        0.52     23.08 o 
  -7   5   1     1444.48     1405.22     51.89 o 
  -6   5   1        0.46       -2.66     18.99 o 
  -5   5   1      614.97      599.32     33.35 o 
  -4   5   1      210.32      211.12     22.55 o 
  -3   5   1      289.43      301.42     19.26 o 
  -2   5   1      237.36      245.85     20.60 o 
  -1   5   1     1687.20     1597.26     60.51 o 
   0   5   1      802.74      885.00     21.49 o 
   1   5   1     3237.88     3167.50     25.48 o 
   2   5   1      493.13      511.78     25.24 o 
   3   5   1     8707.69     8422.58     38.40 o 
   4   5   1      122.65      105.64     22.13 o 
   5   5   1     1208.02     1187.77     53.09 o 
   6   5   1        7.52        3.62     21.26 o 
   7   5   1        2.01       -6.98     19.32 o 
   8   5   1       33.13       28.58     23.88 o 
   9   5   1      477.01      533.31     31.74 o 
  10   5   1       15.77       10.72     31.63 o 
  11   5   1      366.92      374.39     57.02 o 
  12   5   1        0.27       30.79     73.21 o 
  13   5   1        5.20       35.42     70.90 o 
 -13   6   1      105.83       31.79     76.62 o 
 -12   6   1        5.98        6.02     56.11 o 
 -11   6   1      224.76      196.02     37.84 o 
 -10   6   1        1.74        0.33     25.74 o 
  -9   6   1      114.05      113.77     23.91 o 
  -8   6   1       14.93       16.36     22.30 o 
  -7   6   1        1.85       -2.39     21.22 o 
  -6   6   1       18.27        8.89     17.27 o 
  -5   6   1     1189.63     1131.99     78.49 o 
  -4   6   1        3.51        4.42     19.50 o 
  -3   6   1     3904.55     3727.00     99.71 o 
  -2   6   1        0.43        7.77     17.84 o 
  -1   6   1     8913.56     9237.94     36.61 o 
   0   6   1       97.49      124.28     18.76 o 
   1   6   1     1964.25     1882.54     62.23 o 
   2   6   1        7.38       24.78     19.46 o 
   3   6   1     1094.44     1103.14     28.03 o 
   4   6   1       73.80       94.09     19.51 o 
   5   6   1     1835.63     1819.58     89.88 o 
   6   6   1       52.50       47.33     17.29 o 
   7   6   1      711.49      675.01     28.16 o 
   8   6   1        0.57       10.12     27.09 o 
   9   6   1       87.24      111.30     23.64 o 
  10   6   1       58.73       56.26     34.47 o 
  11   6   1        1.34        8.61     40.33 o 
  12   6   1        6.76        6.08     65.83 o 
  13   6   1       11.21        3.31     88.87 o 
 -12   7   1        1.21       -7.39     49.67 o 
 -11   7   1       51.39       44.71     26.65 o 
 -10   7   1       45.53       33.36     26.70 o 
  -9   7   1      806.69      816.10     25.35 o 
  -8   7   1        0.96       -2.90     22.06 o 
  -7   7   1     1710.98     1727.11     93.39 o 
  -6   7   1      117.24      105.94     17.55 o 
  -5   7   1     2441.43     2479.73     67.28 o 
  -4   7   1       76.87      101.30     19.41 o 
  -3   7   1        0.21        1.11     16.18 o 
  -2   7   1        5.04       10.30     17.75 o 
  -1   7   1      850.53      707.98     40.95 o 
   0   7   1      192.63      184.41     18.25 o 
   1   7   1      874.94      790.52     37.74 o 
   2   7   1       29.22       56.90     18.03 o 
   3   7   1     3250.65     3235.10     24.58 o 
   4   7   1       94.66       85.36     16.61 o 
   5   7   1       91.51       75.98     19.06 o 
   6   7   1        1.47       -4.34     20.74 o 
   7   7   1      111.81      105.99     23.08 o 
   8   7   1        8.95        8.40     24.47 o 
   9   7   1       84.55       61.68     22.65 o 
  10   7   1       16.24        0.82     28.68 o 
  11   7   1      256.87      232.04     32.63 o 
  12   7   1        8.58       10.79     44.98 o 
 -12   8   1        0.03       -6.25     33.81 o 
 -11   8   1       43.40       62.91     30.43 o 
 -10   8   1        5.96       15.10     22.71 o 
  -9   8   1       86.80       74.62     26.07 o 
  -8   8   1       25.47       25.92     21.51 o 
  -7   8   1       45.66       59.75     24.84 o 
  -6   8   1       66.27       83.07     21.18 o 
  -5   8   1     1708.95     1541.92     39.68 o 
  -4   8   1       52.05       66.64     17.49 o 
  -3   8   1     2027.16     2061.15     94.39 o 
  -2   8   1       48.76       38.13     17.60 o 
  -1   8   1     2639.99     2784.76     39.59 o 
   0   8   1        9.99       25.31     17.77 o 
   1   8   1      467.96      398.93     21.77 o 
   2   8   1       74.48       95.24     21.67 o 
   3   8   1      411.61      383.30     20.17 o 
   4   8   1      307.22      290.58     20.11 o 
   5   8   1      588.07      617.35     30.42 o 
   6   8   1       25.14       42.68     23.03 o 
   7   8   1      965.81     1000.70     30.45 o 
   8   8   1       15.00       18.09     19.79 o 
   9   8   1      232.39      219.26     26.56 o 
  10   8   1        3.61        2.47     26.18 o 
  11   8   1        9.60       15.82     31.44 o 
  12   8   1        0.95       20.44     47.66 o 
 -11   9   1       15.66       33.39     28.33 o 
 -10   9   1        3.86       18.93     25.27 o 
  -9   9   1      167.21      143.51     25.98 o 
  -8   9   1       19.77       16.08     29.02 o 
  -7   9   1      492.80      516.33     23.47 o 
  -6   9   1       66.53       75.68     22.65 o 
  -5   9   1     1990.10     2017.37     88.07 o 
  -4   9   1      576.74      587.18     42.92 o 
  -3   9   1       83.65       73.47     16.13 o 
  -2   9   1        9.65        5.51     18.94 o 
  -1   9   1     1936.02     1916.79     64.02 o 
   0   9   1      302.71      319.39     18.43 o 
   1   9   1     1661.33     1592.25     30.59 o 
   2   9   1        9.30       19.18     19.03 o 
   3   9   1      427.67      425.16     19.96 o 
   4   9   1      191.97      207.44     20.15 o 
   5   9   1      118.15      119.94     20.98 o 
   6   9   1       80.58       94.70     20.46 o 
   7   9   1       64.80       72.02     24.41 o 
   8   9   1        0.04       -0.22     25.74 o 
   9   9   1       27.68       14.63     25.49 o 
  10   9   1        1.03      -12.29     28.57 o 
  11   9   1      211.62      221.81     29.96 o 
 -10  10   1        3.09       -8.72     24.45 o 
  -9  10   1        8.00       10.51     24.92 o 
  -8  10   1       15.26       22.88     25.44 o 
  -7  10   1        8.05       14.35     21.90 o 
  -6  10   1       82.39       81.82     21.93 o 
  -5  10   1      490.19      513.27     38.49 o 
  -4  10   1       36.51       60.84     25.17 o 
  -3  10   1     1029.29     1154.66     34.57 o 
  -2  10   1       19.35       37.50     23.00 o 
  -1  10   1     1123.26     1194.75     28.60 o 
   0  10   1      128.12      158.33     21.79 o 
   1  10   1      516.77      518.03     21.09 o 
   2  10   1       93.77      104.00     21.51 o 
   3  10   1        4.80       13.67     22.48 o 
   4  10   1       68.84       50.32     19.39 o 
   5  10   1      345.61      413.62     26.84 o 
   6  10   1       36.83       29.00     21.87 o 
   7  10   1      586.96      657.74     30.64 o 
   8  10   1        2.31      -16.75     25.58 o 
   9  10   1       66.66       55.56     25.14 o 
  10  10   1        2.07       23.96     23.76 o 
 -10  11   1       33.70       41.37     28.84 o 
  -9  11   1      100.96      135.20     29.14 o 
  -8  11   1       12.53       20.05     27.95 o 
  -7  11   1      240.69      231.17     23.93 o 
  -6  11   1        0.00        2.54     28.97 o 
  -5  11   1      448.55      491.02     22.88 o 
  -4  11   1       89.98       85.78     22.11 o 
  -3  11   1       43.03       57.15     24.48 o 
  -2  11   1      245.85      248.70     19.69 o 
  -1  11   1      501.90      509.31     21.97 o 
   0  11   1      181.81      169.61     21.24 o 
   1  11   1     1161.20     1246.24     67.48 o 
   2  11   1       13.52       25.54     17.68 o 
   3  11   1      872.39      929.91     26.79 o 
   4  11   1      123.65      130.08     20.27 o 
   5  11   1      124.83      127.03     19.98 o 
   6  11   1        0.03       -2.80     25.92 o 
   7  11   1        6.64        8.81     25.49 o 
   8  11   1       12.69        3.68     21.20 o 
   9  11   1       31.47       54.16     28.56 o 
  10  11   1        6.25       31.38     66.71 o 
  -9  12   1       10.61       34.00     39.23 o 
  -8  12   1        1.14       21.54     26.16 o 
  -7  12   1        1.81       16.03     26.47 o 
  -6  12   1       10.39      -23.06     28.48 o 
  -5  12   1      221.18      206.31     24.15 o 
  -4  12   1       24.87       20.88     26.00 o 
  -3  12   1      510.75      506.52     21.77 o 
  -2  12   1       57.13       64.19     20.80 o 
  -1  12   1      141.30      151.46     18.77 o 
   0  12   1       39.10       24.86     19.96 o 
   1  12   1       47.74       41.85     19.94 o 
   2  12   1        0.00       -0.12     24.08 o 
   3  12   1      255.84      262.24     22.61 o 
   4  12   1        8.08       -8.31     25.95 o 
   5  12   1      251.49      201.06     22.53 o 
   6  12   1       39.45       40.48     23.43 o 
   7  12   1       99.57       95.46     27.74 o 
   8  12   1       21.92        6.25     25.17 o 
   9  12   1       38.94        3.84     48.95 o 
  -7  13   1       63.55       84.47     28.68 o 
  -6  13   1        7.25       16.87     29.44 o 
  -5  13   1      125.70      137.99     25.47 o 
  -4  13   1       63.38       60.66     23.31 o 
  -3  13   1        3.67       29.66     23.29 o 
  -2  13   1        0.15        9.95     28.80 o 
  -1  13   1      133.69       96.50     26.09 o 
   0  13   1        7.28       23.82     23.52 o 
   1  13   1      501.64      527.75     29.87 o 
   2  13   1        8.76       -3.65     26.00 o 
   3  13   1      524.38      511.40     30.31 o 
   4  13   1        3.77        9.16     23.26 o 
   5  13   1       20.30       42.39     25.01 o 
   6  13   1        4.69       -3.22     29.37 o 
   7  13   1       16.90       -1.29     31.64 o 
  -6  14   1        0.32       14.58     33.04 o 
  -5  14   1      191.41      205.22     29.39 o 
  -4  14   1        0.39        4.74     26.88 o 
  -3  14   1      250.32      233.76     30.30 o 
  -2  14   1        0.88       -6.84     21.19 o 
  -1  14   1      139.91       85.01     21.73 o 
   0  14   1        8.93       23.59     22.93 o 
   1  14   1       10.35       20.51     21.23 o 
   2  14   1        0.14       17.31     29.19 o 
   3  14   1        1.67      -13.48     27.20 o 
   4  14   1        0.22      -27.09     27.09 o 
   5  14   1        2.36       13.69     31.98 o 
   6  14   1       15.60       23.26     28.13 o 
  -4  15   1       10.67      -40.42     49.27 o 
  -3  15   1       39.46       43.97     27.90 o 
  -2  15   1        0.04       -1.41     25.88 o 
  -1  15   1       22.04        5.48     30.87 o 
   0  15   1        9.90      -23.58     28.87 o 
   1  15   1       93.71      102.49     28.30 o 
   2  15   1        3.63       22.84     25.72 o 
   3  15   1      120.02      143.47     27.98 o 
 -14   0   2      108.46       13.88     63.02 o 
 -12   0   2       17.48       22.13     60.43 o 
 -10   0   2      101.46       24.98     65.02 o 
  -8   0   2      144.46      171.95     49.57 o 
  -6   0   2     6861.25     7094.06    233.85 o 
  -4   0   2     5857.80     5959.43    301.85 o 
  -2   0   2     1328.51     1328.19     89.25 o 
   0   0   2     5222.70     4587.86    265.49 o 
   2   0   2     4379.49     4219.37    185.62 o 
   4   0   2      930.50      927.73     42.74 o 
   6   0   2     4197.04     4354.54    105.39 o 
   8   0   2      408.47      365.24     47.95 o 
  10   0   2      126.82       26.20     53.80 o 
  12   0   2      153.27       34.76     58.36 o 
 -14   1   2       28.61       21.38     47.95 o 
 -13   1   2        2.19       16.66     52.77 o 
 -12   1   2       58.18       39.07     55.02 o 
 -11   1   2       58.38       35.76     50.67 o 
 -10   1   2     1528.56     1308.38     79.21 o 
  -9   1   2       60.79       79.13     73.80 o 
  -8   1   2     1763.80     1785.49     52.10 o 
  -7   1   2        0.93        1.48     23.85 o 
  -6   1   2        6.48       14.15     21.94 o 
  -5   1   2        8.16       10.40     25.26 o 
  -4   1   2     1351.95     1183.57     71.16 o 
  -3   1   2      194.83      206.27     21.31 o 
  -2   1   2    15086.83    14892.58     54.26 o 
  -1   1   2     1207.02     1096.61     40.85 o 
   0   1   2       94.88      105.87     12.22 o 
   1   1   2     2231.92     2082.27     50.01 o 
   2   1   2       27.15       28.79     16.08 o 
   3   1   2      193.69      185.16     22.04 o 
   4   1   2       15.42       27.86     24.21 o 
   5   1   2      201.61      209.38     29.33 o 
   6   1   2     4395.27     4615.99     63.16 o 
   7   1   2        9.90       17.54     53.13 o 
   8   1   2     2563.63     2270.31     91.31 o 
   9   1   2        7.81        7.78     60.05 o 
  10   1   2      916.29      788.78     70.02 o 
  11   1   2        8.10        3.09     64.52 o 
  12   1   2      122.90       11.78     63.55 o 
  13   1   2        3.33        6.56     60.05 o 
 -14   2   2       51.90        2.44     60.77 o 
 -13   2   2        5.21        2.66     64.74 o 
 -12   2   2       65.99        3.81     58.71 o 
 -11   2   2        3.76        6.16     62.71 o 
 -10   2   2       73.49        4.06     61.24 o 
  -9   2   2       35.19       25.26     47.78 o 
  -8   2   2      312.33      309.47     28.20 o 
  -7   2   2       43.42       46.64     25.00 o 
  -6   2   2     3952.49     3791.92    149.93 o 
  -5   2   2      701.15      740.33     25.46 o 
  -4   2   2     2348.87     2341.24     44.79 o 
  -3   2   2     1155.50     1057.35     37.50 o 
  -2   2   2     1914.67     1961.44     41.18 o 
  -1   2   2      563.72      511.32     17.11 o 
   0   2   2     5079.53     5225.56     32.50 o 
   1   2   2     1138.97     1058.79     24.48 o 
   2   2   2    19454.50    19249.46     57.39 o 
   3   2   2     1495.08     1403.61     71.21 o 
   4   2   2    11137.00    11733.85    175.84 o 
   5   2   2       59.32       39.04     23.28 o 
   6   2   2     5237.37     5555.00    107.44 o 
   7   2   2       37.71       39.20     34.21 o 
   8   2   2       76.80       76.67     42.81 o 
   9   2   2       11.25       38.57     57.52 o 
  10   2   2      119.85       23.85     55.05 o 
  11   2   2        2.16       19.38     59.36 o 
  12   2   2      118.75       25.35     61.80 o 
  13   2   2        6.75       36.82     60.05 o 
 -13   3   2        1.12       16.60     59.71 o 
 -12   3   2      161.23       26.26     61.71 o 
 -11   3   2       10.10       22.57     63.55 o 
 -10   3   2      847.70      851.18     70.08 o 
  -9   3   2        3.95        1.51     30.44 o 
  -8   3   2      735.84      723.75     28.64 o 
  -7   3   2        4.40       10.57     22.23 o 
  -6   3   2       55.61       54.01     19.60 o 
  -5   3   2      649.50      692.34     22.43 o 
  -4   3   2      747.02      725.95     28.91 o 
  -3   3   2      241.68      239.07     17.89 o 
  -2   3   2    18230.60    16959.20     55.54 o 
  -1   3   2      384.16      373.21     19.19 o 
   0   3   2    21543.62    19926.71     62.96 o 
   1   3   2      481.52      427.88     19.62 o 
   2   3   2      427.73      409.26     18.69 o 
   3   3   2       13.56       23.25     19.78 o 
   4   3   2       76.69       89.84     18.19 o 
   5   3   2      387.92      415.62     22.09 o 
   6   3   2      237.26      213.08     23.97 o 
   7   3   2      204.38      197.25     24.76 o 
   8   3   2      432.18      501.80     35.06 o 
   9   3   2       60.32       53.19     46.71 o 
  10   3   2      833.75      761.46     56.96 o 
  11   3   2       46.26       19.22     59.71 o 
  12   3   2      104.81       26.32     57.14 o 
  13   3   2       15.76       22.94     54.17 o 
 -13   4   2       12.77        3.38     67.68 o 
 -12   4   2       26.01       10.07     63.99 o 
 -11   4   2       32.44        9.38     50.19 o 
 -10   4   2        0.46        3.30     34.19 o 
  -9   4   2      104.59      109.54     31.01 o 
  -8   4   2      614.40      658.17     27.35 o 
  -7   4   2       36.05       47.21     19.04 o 
  -6   4   2     2876.85     2852.41     43.31 o 
  -5   4   2        0.04       -4.43     19.59 o 
  -4   4   2     3680.54     3708.64     31.34 o 
  -3   4   2       13.79        9.02     17.80 o 
  -2   4   2     3369.11     3310.20     30.64 o 
  -1   4   2      170.32      197.84     20.47 o 
   0   4   2     1125.64     1000.67     42.83 o 
   1   4   2       32.12       33.88     16.88 o 
   2   4   2     4543.79     4624.16     30.04 o 
   3   4   2       39.24       16.06     17.83 o 
   4   4   2     3126.63     2725.18     26.21 o 
   5   4   2        3.09       -0.08     16.33 o 
   6   4   2     1023.31     1010.08     24.10 o 
   7   4   2        0.75        6.50     21.97 o 
   8   4   2      118.03      109.73     29.63 o 
   9   4   2        6.89        6.65     38.14 o 
  10   4   2      117.08      122.26     38.67 o 
  11   4   2       30.43       20.07     57.27 o 
  12   4   2      101.34        9.94     61.36 o 
  13   4   2        8.65        8.60     56.89 o 
 -13   5   2        1.56       15.22     64.18 o 
 -12   5   2       17.60       26.38     51.15 o 
 -11   5   2       54.63       40.56     40.61 o 
 -10   5   2      683.87      681.52     30.85 o 
  -9   5   2       85.38       81.27     26.30 o 
  -8   5   2      965.10     1036.23     29.46 o 
  -7   5   2        0.13       -8.40     18.73 o 
  -6   5   2       49.04       68.02     19.50 o 
  -5   5   2      192.05      209.30     22.24 o 
  -4   5   2     1083.15      986.44     38.17 o 
  -3   5   2      641.33      735.33     24.15 o 
  -2   5   2     3718.46     3582.72     87.57 o 
  -1   5   2      204.96      217.04     17.40 o 
   0   5   2     1923.44     1758.50     90.40 o 
   1   5   2     1036.12     1111.05     22.19 o 
   2   5   2     1814.51     1715.06     70.08 o 
   3   5   2       97.26       87.42     18.11 o 
   4   5   2      253.60      273.34     20.33 o 
   5   5   2      215.50      217.15     18.61 o 
   6   5   2     1057.67     1101.38     42.70 o 
   7   5   2       63.75       96.07     19.72 o 
   8   5   2     2038.76     2182.56     35.83 o 
   9   5   2       15.46        4.31     28.17 o 
  10   5   2      682.93      613.73     39.10 o 
  11   5   2       78.23       53.89     44.78 o 
  12   5   2        1.05       20.35     65.83 o 
  13   5   2        0.51       15.25     65.08 o 
 -13   6   2        8.05       28.44     82.06 o 
 -12   6   2        7.72        4.81     56.58 o 
 -11   6   2       13.06        5.30     33.55 o 
 -10   6   2        4.47       11.01     31.84 o 
  -9   6   2      135.80      140.59     23.05 o 
  -8   6   2      405.34      464.64     24.19 o 
  -7   6   2        0.38        5.10     23.31 o 
  -6   6   2     2848.35     2770.33     85.12 o 
  -5   6   2        0.06        9.37     19.15 o 
  -4   6   2     2699.78     2517.23    108.20 o 
  -3   6   2       32.25       24.75     19.62 o 
  -2   6   2      264.50      251.64     20.13 o 
  -1   6   2       73.14       63.46     19.57 o 
   0   6   2     3516.19     3416.66     48.97 o 
   1   6   2      285.44      320.85     19.15 o 
   2   6   2     5239.78     5005.12     28.80 o 
   3   6   2      273.41      257.17     20.34 o 
   4   6   2     2321.95     2378.39     53.28 o 
   5   6   2       12.68       22.81     16.19 o 
   6   6   2     1681.84     1679.98     69.96 o 
   7   6   2        2.21       13.25     21.04 o 
   8   6   2      131.91      163.31     22.84 o 
   9   6   2        2.14        6.98     27.82 o 
  10   6   2        4.10       10.81     34.14 o 
  11   6   2        0.00       19.43     48.58 o 
  12   6   2       33.90       49.25     65.29 o 
 -12   7   2       17.99       43.45     37.21 o 
 -11   7   2        5.02       -7.34     32.21 o 
 -10   7   2      348.23      323.27     27.77 o 
  -9   7   2        1.13       -3.45     21.62 o 
  -8   7   2      379.72      388.36     20.26 o 
  -7   7   2        3.10        7.80     25.25 o 
  -6   7   2      107.49      100.58     18.92 o 
  -5   7   2      162.73      164.04     21.52 o 
  -4   7   2       65.16       65.08     15.28 o 
  -3   7   2       91.55      100.36     17.86 o 
  -2   7   2     2824.48     2638.55     22.80 o 
  -1   7   2      132.12      124.56     19.64 o 
   0   7   2     1676.17     1551.30     31.75 o 
   1   7   2      471.88      474.46     18.11 o 
   2   7   2     2023.61     1953.21    108.18 o 
   3   7   2       93.37       84.25     16.61 o 
   4   7   2        0.81        3.97     16.10 o 
   5   7   2        0.15       10.07     17.08 o 
   6   7   2     2828.31     3012.87     82.99 o 
   7   7   2        1.74       -3.30     25.05 o 
   8   7   2     1306.82     1310.23     26.22 o 
   9   7   2        0.95       -3.24     22.29 o 
  10   7   2      238.37      206.08     29.66 o 
  11   7   2        3.67        4.77     33.98 o 
  12   7   2       37.69       65.27     41.28 o 
 -12   8   2       15.27       14.11     36.31 o 
 -11   8   2        1.50       12.53     35.65 o 
 -10   8   2        0.70       13.92     25.31 o 
  -9   8   2        2.63       10.52     25.87 o 
  -8   8   2       58.29       88.40     20.33 o 
  -7   8   2       12.55       -5.11     20.13 o 
  -6   8   2      737.66      837.32     43.13 o 
  -5   8   2      222.91      208.95     21.92 o 
  -4   8   2      343.60      326.22     24.55 o 
  -3   8   2       67.40       61.07     19.17 o 
  -2   8   2      197.74      209.62     17.99 o 
  -1   8   2      159.68      159.43     16.63 o 
   0   8   2      361.09      375.91     29.09 o 
   1   8   2        3.47        1.91     19.17 o 
   2   8   2     2682.09     2646.43     22.50 o 
   3   8   2      386.39      376.31     22.39 o 
   4   8   2     1452.93     1424.62     61.67 o 
   5   8   2      189.01      204.19     23.79 o 
   6   8   2      568.00      581.49     33.65 o 
   7   8   2        6.08       -3.07     24.50 o 
   8   8   2        1.92       -0.39     19.73 o 
   9   8   2        3.19       -7.78     24.20 o 
  10   8   2       87.01       71.27     25.54 o 
  11   8   2        1.75      -10.98     35.23 o 
 -11   9   2        9.65        4.51     29.09 o 
 -10   9   2      289.51      269.33     28.28 o 
  -9   9   2       14.74        8.91     25.68 o 
  -8   9   2      106.08      106.92     26.08 o 
  -7   9   2        1.23        1.80     21.62 o 
  -6   9   2       46.03       78.27     22.12 o 
  -5   9   2      312.45      324.93     23.79 o 
  -4   9   2        6.61        2.43     19.57 o 
  -3   9   2       71.67       60.02     17.48 o 
  -2   9   2     1827.89     1757.39     22.49 o 
  -1   9   2       42.72       49.59     16.50 o 
   0   9   2     1682.07     1569.13     36.71 o 
   1   9   2       52.87       39.05     17.42 o 
   2   9   2      302.63      277.54     18.11 o 
   3   9   2      457.47      514.80     27.16 o 
   4   9   2       54.42       51.75     23.35 o 
   5   9   2      268.64      301.17     23.24 o 
   6   9   2      560.41      567.38     21.91 o 
   7   9   2        6.95        7.75     21.42 o 
   8   9   2      175.19      178.33     26.18 o 
   9   9   2       17.63       12.07     25.38 o 
  10   9   2      174.72      146.15     31.02 o 
  11   9   2       11.48       21.75     31.88 o 
 -10  10   2        2.28       -8.58     28.94 o 
  -9  10   2        0.05       10.47     25.10 o 
  -8  10   2      158.75      160.89     26.01 o 
  -7  10   2       21.40       19.04     29.01 o 
  -6  10   2      474.00      486.88     31.09 o 
  -5  10   2       20.44       27.78     20.08 o 
  -4  10   2      243.22      219.70     19.67 o 
  -3  10   2      157.45      168.49     23.22 o 
  -2  10   2      245.26      289.62     28.35 o 
  -1  10   2       47.57       65.35     23.29 o 
   0  10   2       76.66      103.71     21.27 o 
   1  10   2       52.70       80.00     26.07 o 
   2  10   2     1521.85     1620.20     42.71 o 
   3  10   2        2.38       -3.85     17.97 o 
   4  10   2     1533.24     1521.48     57.95 o 
   5  10   2       15.38       38.91     21.81 o 
   6  10   2      601.47      595.85     21.59 o 
   7  10   2       56.68       35.27     23.79 o 
   8  10   2        0.69       -0.78     23.09 o 
   9  10   2        2.11       -7.44     28.66 o 
  10  10   2       28.75       29.41     26.02 o 
 -10  11   2       85.59       76.65     49.80 o 
  -9  11   2        4.39       19.82     29.01 o 
  -8  11   2       83.96       98.91     25.15 o 
  -7  11   2        1.59       -7.09     28.46 o 
  -6  11   2       15.32       23.87     23.60 o 
  -5  11   2       20.86        0.33     18.22 o 
  -4  11   2      153.06      163.48     24.52 o 
  -3  11   2        2.20       26.35     21.77 o 
  -2  11   2      774.79      748.65     22.37 o 
  -1  11   2        3.17      -20.52     20.52 o 
   0  11   2      962.82     1039.60     32.89 o 
   1  11   2        1.97       -2.23     18.78 o 
   2  11   2      287.62      322.36     22.47 o 
   3  11   2       10.72       12.51     21.84 o 
   4  11   2        9.76       -0.84     19.72 o 
   5  11   2      112.78      101.46     20.61 o 
   6  11   2      226.63      198.13     20.99 o 
   7  11   2       50.19       39.98     21.55 o 
   8  11   2      253.70      232.31     29.97 o 
   9  11   2        5.11        7.27     28.52 o 
  -9  12   2        0.91        4.41     48.30 o 
  -8  12   2      108.18      112.65     26.80 o 
  -7  12   2        1.17       -4.04     25.16 o 
  -6  12   2      208.21      180.37     22.04 o 
  -5  12   2        2.63       18.77     25.62 o 
  -4  12   2      209.69      218.08     26.36 o 
  -3  12   2       28.64       41.32     25.92 o 
  -2  12   2      127.95      113.78     18.63 o 
  -1  12   2       90.78       65.25     19.92 o 
   0  12   2        8.87       11.69     19.75 o 
   1  12   2        7.22       10.45     18.24 o 
   2  12   2      123.35      134.93     21.82 o 
   3  12   2        0.82        7.94     21.93 o 
   4  12   2      200.08      193.82     26.21 o 
   5  12   2       38.05        7.86     25.75 o 
   6  12   2      160.69      158.11     23.28 o 
   7  12   2       68.55       74.93     42.62 o 
   8  12   2        0.43       24.84     28.16 o 
  -7  13   2        0.87        7.56     23.73 o 
  -6  13   2       23.39       49.71     27.78 o 
  -5  13   2       21.46       32.91     22.86 o 
  -4  13   2        5.92        8.27     23.19 o 
  -3  13   2        7.29       13.48     21.60 o 
  -2  13   2      358.31      329.09     24.17 o 
  -1  13   2       11.56       10.94     23.67 o 
   0  13   2      573.44      589.00     25.12 o 
   1  13   2        1.12        9.26     23.62 o 
   2  13   2      171.55      142.21     29.06 o 
   3  13   2        2.07       29.44     25.44 o 
   4  13   2       60.15       33.81     25.52 o 
   5  13   2        0.90       36.46     28.69 o 
   6  13   2      214.79      230.93     27.34 o 
   7  13   2        7.16       21.88     27.70 o 
  -6  14   2       93.32       82.29     40.81 o 
  -5  14   2        0.04       20.41     25.97 o 
  -4  14   2       30.33       10.51     24.98 o 
  -3  14   2       10.86      -25.14     29.73 o 
  -2  14   2        7.70       33.62     26.32 o 
  -1  14   2        5.55       19.90     25.03 o 
   0  14   2        8.33       24.20     25.04 o 
   1  14   2        1.16        8.40     25.43 o 
   2  14   2      101.75      108.66     28.95 o 
   3  14   2        0.84       -1.25     26.83 o 
   4  14   2      215.36      223.01     27.15 o 
   5  14   2        0.81       -9.61     28.19 o 
   6  14   2      216.94      217.57     61.74 o 
  -3  15   2        2.04      -20.76     27.94 o 
  -2  15   2      196.22      228.24     28.76 o 
  -1  15   2       14.04       -1.69     26.03 o 
   0  15   2      110.86       87.45     26.66 o 
   1  15   2        0.77        9.72     29.21 o 
   2  15   2       10.54       44.65     21.96 o 
   3  15   2        9.90        2.21     28.22 o 
 -13   0   3        2.10       25.66     58.64 o 
 -11   0   3      203.21      201.59     60.43 o 
  -9   0   3      132.35      139.46     48.28 o 
  -7   0   3      543.20      547.49     33.57 o 
  -5   0   3     2007.22     2212.31    105.83 o 
  -3   0   3     3702.22     3972.88     58.83 o 
  -1   0   3    27823.45    26834.05     95.40 o 
   1   0   3    63621.82    62091.10    220.23 o 
   3   0   3     4641.48     4883.47     59.17 o 
   5   0   3        3.86       20.55     31.71 o 
   7   0   3      124.16      154.08     44.00 o 
   9   0   3      294.64      280.53     66.02 o 
  11   0   3       82.84       21.51     60.52 o 
  13   0   3       11.50       38.57     65.24 o 
 -14   1   3        3.59        2.78     64.40 o 
 -13   1   3       45.51        3.53     64.15 o 
 -12   1   3        3.96        8.44     62.86 o 
 -11   1   3      221.72      216.69     69.55 o 
 -10   1   3        3.70       10.74     51.11 o 
  -9   1   3        5.39        4.86     33.25 o 
  -8   1   3        0.87        1.98     20.79 o 
  -7   1   3      850.84      856.31     26.27 o 
  -6   1   3        3.70        8.93     21.62 o 
  -5   1   3     3601.01     3729.83    106.35 o 
  -4   1   3        1.06        8.75     17.92 o 
  -3   1   3    13306.45    12983.92     45.36 o 
  -2   1   3       90.20       89.59     20.90 o 
  -1   1   3     4159.13     4283.54     65.03 o 
   0   1   3      857.23      805.13     24.49 o 
   1   1   3      225.78      225.31     22.28 o 
   2   1   3      189.32      203.82     19.94 o 
   3   1   3     1270.77     1285.97     28.47 o 
   4   1   3       50.12       53.44     19.84 o 
   5   1   3     4221.21     4555.72    118.95 o 
   6   1   3      102.29      112.56     23.49 o 
   7   1   3     1747.65     1834.70     41.32 o 
   8   1   3       21.97       23.85     38.11 o 
   9   1   3      482.24      456.89     63.55 o 
  10   1   3       10.88        2.31     67.49 o 
  11   1   3        1.10        7.91     62.89 o 
  12   1   3        2.32        5.91     70.24 o 
  13   1   3       63.29        1.75     63.65 o 
 -14   2   3        4.10       10.38     64.24 o 
 -13   2   3        0.03       27.66     61.39 o 
 -12   2   3       16.82       23.41     62.36 o 
 -11   2   3      376.11      366.30     66.58 o 
 -10   2   3       69.02       71.50     37.52 o 
  -9   2   3      478.09      534.40     31.18 o 
  -8   2   3       20.22       28.06     22.04 o 
  -7   2   3     1955.20     1946.62     47.34 o 
  -6   2   3       18.93       21.49     21.64 o 
  -5   2   3      887.35      829.88     58.90 o 
  -4   2   3     1191.06     1311.67     29.59 o 
  -3   2   3     1999.36     1927.05     90.23 o 
  -2   2   3      245.43      212.48     19.27 o 
  -1   2   3     2860.43     2825.01     21.48 o 
   0   2   3        2.25       21.85     20.34 o 
   1   2   3    28674.83    28551.27     56.97 o 
   2   2   3     1175.06     1064.02     40.52 o 
   3   2   3     8196.19     8309.85     39.75 o 
   4   2   3      268.10      260.34     22.96 o 
   5   2   3      127.00      131.00     23.57 o 
   6   2   3      427.06      438.76     26.18 o 
   7   2   3     1008.13     1003.11     31.53 o 
   8   2   3      346.87      317.93     42.05 o 
   9   2   3      882.14      828.03     79.03 o 
  10   2   3       34.53       18.32     72.37 o 
  11   2   3       26.07       22.94     69.65 o 
  12   2   3        0.95       13.38     63.05 o 
  13   2   3       12.09       22.19     74.80 o 
 -13   3   3      156.04       18.38     62.99 o 
 -12   3   3        1.24       24.26     66.83 o 
 -11   3   3       46.62       36.07     53.77 o 
 -10   3   3        2.21        1.08     29.20 o 
  -9   3   3        6.07       -0.25     27.64 o 
  -8   3   3       73.02       85.56     21.07 o 
  -7   3   3      418.47      421.36     23.47 o 
  -6   3   3       13.08       18.71     21.70 o 
  -5   3   3     2715.15     2649.80     28.82 o 
  -4   3   3       60.12       58.08     19.82 o 
  -3   3   3     4010.78     4045.88     25.66 o 
  -2   3   3      127.92      119.35     18.43 o 
  -1   3   3     1085.43     1023.39     55.70 o 
   0   3   3      109.62       99.91     18.59 o 
   1   3   3      339.25      340.22     18.31 o 
   2   3   3      143.39      167.21     16.42 o 
   3   3   3     3994.91     4134.43    152.89 o 
   4   3   3      284.64      323.15     23.40 o 
   5   3   3     5313.60     5007.35     33.36 o 
   6   3   3       92.41      109.40     22.90 o 
   7   3   3     1817.18     1804.48     41.88 o 
   8   3   3       79.10       82.63     31.19 o 
   9   3   3      559.29      575.47     51.76 o 
  10   3   3       34.32       17.01     69.27 o 
  11   3   3       29.41       21.10     67.58 o 
  12   3   3        0.36        6.60     63.49 o 
  13   3   3       91.32       31.01     68.37 o 
 -13   4   3        8.06       -1.34     71.12 o 
 -12   4   3        3.93        2.67     58.23 o 
 -11   4   3      109.19      113.45     50.54 o 
 -10   4   3       21.96       24.31     28.91 o 
  -9   4   3      510.67      554.13     29.99 o 
  -8   4   3        7.57        7.25     27.12 o 
  -7   4   3     2001.66     1963.78    129.05 o 
  -6   4   3      294.13      285.02     18.74 o 
  -5   4   3     1250.10     1422.28     51.78 o 
  -4   4   3     1164.10     1299.97     29.30 o 
  -3   4   3      439.54      414.35     19.38 o 
  -2   4   3        1.26        3.08     15.52 o 
  -1   4   3     2530.28     2463.34     20.18 o 
   0   4   3     1751.60     1868.82     83.72 o 
   1   4   3    15756.04    15086.90     42.43 o 
   2   4   3      990.97      996.32     68.48 o 
   3   4   3     4757.95     4463.58    150.23 o 
   4   4   3      650.78      659.06     21.62 o 
   5   4   3       11.88       23.29     17.73 o 
   6   4   3      582.94      603.05     25.36 o 
   7   4   3      274.33      283.44     23.54 o 
   8   4   3       29.28       28.56     26.90 o 
   9   4   3      257.45      298.22     34.00 o 
  10   4   3      187.40      184.88     45.97 o 
  11   4   3       43.04       23.98     63.55 o 
  12   4   3       20.18       10.75     67.52 o 
  13   4   3       87.52       16.01     68.21 o 
 -13   5   3       95.28       -1.28     69.83 o 
 -12   5   3        1.36        3.36     54.04 o 
 -11   5   3      137.37      107.93     34.38 o 
 -10   5   3       18.97        8.11     25.09 o 
  -9   5   3       12.26       17.82     25.80 o 
  -8   5   3       14.20        7.94     23.14 o 
  -7   5   3      406.80      416.26     17.68 o 
  -6   5   3       23.63       14.47     17.39 o 
  -5   5   3     3664.08     3666.56     63.04 o 
  -4   5   3      186.84      215.46     15.42 o 
  -3   5   3     5659.53     5269.03    151.75 o 
  -2   5   3      409.75      455.21     18.22 o 
  -1   5   3     2325.72     2130.30     60.03 o 
   0   5   3      519.49      528.05     21.38 o 
   1   5   3      146.25      178.57     20.14 o 
   2   5   3       95.94       94.34     19.86 o 
   3   5   3     2406.82     2535.29     51.70 o 
   4   5   3       53.47       56.74     18.11 o 
   5   5   3     2584.17     2670.55    103.08 o 
   6   5   3       62.95       70.60     17.41 o 
   7   5   3      793.17      785.39     28.99 o 
   8   5   3       39.85       40.50     26.20 o 
   9   5   3      170.08      206.10     27.68 o 
  10   5   3        4.49        3.59     38.22 o 
  11   5   3       51.11       44.65     48.95 o 
  12   5   3        7.00       19.76     62.86 o 
  13   5   3       35.03       14.85     71.05 o 
 -13   6   3        4.90       -4.38     63.52 o 
 -12   6   3        0.24       39.04     50.22 o 
 -11   6   3      157.48      157.65     31.78 o 
 -10   6   3       56.62       40.11     31.90 o 
  -9   6   3       43.05       58.18     24.59 o 
  -8   6   3       39.90       36.53     18.92 o 
  -7   6   3      542.84      606.30     24.74 o 
  -6   6   3        4.31       -9.02     17.23 o 
  -5   6   3      362.89      324.48     17.36 o 
  -4   6   3        0.07        2.39     17.43 o 
  -3   6   3     1023.73     1010.30     66.11 o 
  -2   6   3       74.13       70.21     15.55 o 
  -1   6   3     3846.79     3527.30     80.64 o 
   0   6   3       90.24      126.67     19.83 o 
   1   6   3     5391.58     5051.38    120.31 o 
   2   6   3     1196.51     1207.99     24.33 o 
   3   6   3      466.84      418.71     22.80 o 
   4   6   3       85.05       95.46     19.27 o 
   5   6   3      146.69      150.23     19.59 o 
   6   6   3      350.55      360.27     18.62 o 
   7   6   3       15.83       25.82     22.95 o 
   8   6   3        0.99       11.45     25.62 o 
   9   6   3      596.85      631.92     28.18 o 
  10   6   3       42.75       35.85     33.24 o 
  11   6   3      424.09      368.31     46.71 o 
  12   6   3       30.34       39.00     49.29 o 
 -12   7   3       11.11       31.03     34.85 o 
 -11   7   3      150.98      114.13     31.10 o 
 -10   7   3        0.02        6.50     28.64 o 
  -9   7   3        1.71       -2.65     18.71 o 
  -8   7   3        8.46        8.57     19.87 o 
  -7   7   3      369.63      426.41     23.67 o 
  -6   7   3       24.30       41.58     23.44 o 
  -5   7   3     1286.07     1141.67     48.24 o 
  -4   7   3        4.63       17.72     17.23 o 
  -3   7   3     4315.42     4557.81     96.43 o 
  -2   7   3      214.07      230.57     17.12 o 
  -1   7   3     1710.86     1689.93     36.44 o 
   0   7   3      207.42      244.74     18.38 o 
   1   7   3       22.11        9.77     16.43 o 
   2   7   3       45.82       32.82     15.21 o 
   3   7   3     1744.34     1676.59     75.04 o 
   4   7   3       17.77        6.16     18.87 o 
   5   7   3     2708.08     2630.73    103.16 o 
   6   7   3        4.58        4.30     21.34 o 
   7   7   3      497.64      532.84     22.07 o 
   8   7   3       33.38       31.12     19.88 o 
   9   7   3        8.64       19.06     28.94 o 
  10   7   3        0.62      -19.37     29.66 o 
  11   7   3       13.87       22.53     38.33 o 
  12   7   3        4.83        4.29     37.68 o 
 -12   8   3        4.67        9.22     53.02 o 
 -11   8   3       68.93       72.18     32.73 o 
 -10   8   3       12.25       18.07     22.81 o 
  -9   8   3      160.50      155.08     22.43 o 
  -8   8   3       89.93       69.27     20.04 o 
  -7   8   3      556.91      600.05     20.74 o 
  -6   8   3        4.48        9.96     18.02 o 
  -5   8   3       11.22       11.11     21.28 o 
  -4   8   3      187.63      182.81     17.60 o 
  -3   8   3     1186.50     1072.62     29.66 o 
  -2   8   3        5.46        3.70     17.25 o 
  -1   8   3      799.77      796.25     21.31 o 
   0   8   3       13.22       13.39     16.21 o 
   1   8   3     3380.84     3201.31     23.23 o 
   2   8   3       59.20       59.51     15.20 o 
   3   8   3     2492.73     2397.38     96.87 o 
   4   8   3       70.41       67.24     15.94 o 
   5   8   3     1120.39     1112.09     41.89 o 
   6   8   3        0.09       -2.76     22.49 o 
   7   8   3       97.10       87.80     22.15 o 
   8   8   3        6.75        7.39     21.44 o 
   9   8   3      306.69      313.65     26.60 o 
  10   8   3        2.88        3.14     30.44 o 
  11   8   3       38.44       59.34     36.73 o 
 -11   9   3       24.76       22.42     31.16 o 
 -10   9   3        0.47       -1.30     29.63 o 
  -9   9   3        2.19        1.49     23.29 o 
  -8   9   3        5.22        7.89     20.46 o 
  -7   9   3      185.40      201.18     22.32 o 
  -6   9   3        0.84       13.12     21.70 o 
  -5   9   3      580.02      618.38     36.28 o 
  -4   9   3       15.91       19.97     21.16 o 
  -3   9   3     1804.82     1915.31     66.11 o 
  -2   9   3       27.76       30.89     18.74 o 
  -1   9   3      623.32      631.41     29.64 o 
   0   9   3        1.93       11.10     18.65 o 
   1   9   3        4.73       25.71     18.72 o 
   2   9   3      148.27      161.78     20.94 o 
   3   9   3      623.32      671.45     50.72 o 
   4   9   3       47.15       41.12     19.38 o 
   5   9   3     1235.46     1276.83     54.66 o 
   6   9   3       10.53        7.51     21.86 o 
   7   9   3      362.48      393.92     22.70 o 
   8   9   3        7.05       16.89     23.46 o 
   9   9   3       65.97       65.47     21.41 o 
  10   9   3       12.14        7.03     33.98 o 
  11   9   3        0.09       15.82     33.44 o 
 -10  10   3        4.48        7.39     28.49 o 
  -9  10   3      185.66      169.85     27.34 o 
  -8  10   3        3.05        3.51     23.47 o 
  -7  10   3      530.73      590.45     35.49 o 
  -6  10   3      107.71       89.81     18.43 o 
  -5  10   3        9.64        4.03     21.90 o 
  -4  10   3      526.24      534.56     39.55 o 
  -3  10   3      555.04      520.96     25.38 o 
  -2  10   3       44.59       48.77     20.81 o 
  -1  10   3      530.69      550.53     28.89 o 
   0  10   3        9.55       18.13     27.42 o 
   1  10   3     1321.68     1408.86     88.32 o 
   2  10   3      274.70      263.56     23.41 o 
   3  10   3      563.20      538.27     19.77 o 
   4  10   3      191.03      192.64     19.09 o 
   5  10   3       15.59       19.78     24.24 o 
   6  10   3       47.05       40.79     21.95 o 
   7  10   3       47.56       46.27     25.96 o 
   8  10   3        1.23      -17.99     23.18 o 
   9  10   3      135.68      131.43     29.84 o 
  10  10   3        1.53        7.01     30.46 o 
  -9  11   3       27.95       39.29     28.69 o 
  -8  11   3        8.55       31.12     23.65 o 
  -7  11   3       36.05       44.62     20.45 o 
  -6  11   3       10.26       18.75     21.84 o 
  -5  11   3      585.44      640.42     44.93 o 
  -4  11   3       44.57       33.69     19.75 o 
  -3  11   3      681.05      717.04     41.16 o 
  -2  11   3       49.73       55.31     22.00 o 
  -1  11   3      154.53      176.70     20.53 o 
   0  11   3       23.93       31.59     20.03 o 
   1  11   3        6.41       10.43     21.94 o 
   2  11   3       16.38       20.78     19.95 o 
   3  11   3      205.30      235.27     18.81 o 
   4  11   3        0.53        4.33     19.56 o 
   5  11   3      363.42      374.73     26.83 o 
   6  11   3        1.40        5.55     25.53 o 
   7  11   3      155.26      145.43     23.60 o 
   8  11   3        0.13      -12.14     23.17 o 
   9  11   3       39.53       49.43     23.64 o 
  -8  12   3       20.15       15.60     28.83 o 
  -7  12   3      108.46      102.52     22.72 o 
  -6  12   3        0.67       11.58     25.22 o 
  -5  12   3       22.84       39.32     23.17 o 
  -4  12   3       21.12        9.67     21.86 o 
  -3  12   3       46.71       51.66     23.71 o 
  -2  12   3       23.42       21.64     21.93 o 
  -1  12   3      175.34      184.45     20.11 o 
   0  12   3       88.06       64.95     18.52 o 
   1  12   3      297.66      324.60     25.31 o 
   2  12   3        0.74       18.52     25.91 o 
   3  12   3      146.62      123.39     22.21 o 
   4  12   3        5.34       -3.28     25.70 o 
   5  12   3       70.05       53.69     23.36 o 
   6  12   3        5.43       17.35     22.73 o 
   7  12   3        3.58      -11.19     26.89 o 
   8  12   3        0.03        4.37     22.05 o 
  -7  13   3        7.39        6.67     20.89 o 
  -6  13   3        4.17       28.88     24.65 o 
  -5  13   3      156.45      140.14     27.81 o 
  -4  13   3        0.85       15.79     28.08 o 
  -3  13   3      347.81      292.67     24.18 o 
  -2  13   3        9.00        5.66     25.62 o 
  -1  13   3      147.19      125.72     21.98 o 
   0  13   3        0.22      -11.13     23.45 o 
   1  13   3        1.20       18.22     23.35 o 
   2  13   3        6.53        2.02     23.37 o 
   3  13   3      133.43      138.46     28.62 o 
   4  13   3        6.06        2.67     25.09 o 
   5  13   3      164.87      166.28     30.06 o 
   6  13   3        0.02       -6.31     24.27 o 
   7  13   3       45.03       63.61     23.69 o 
  -5  14   3        3.45       23.50     27.88 o 
  -4  14   3        7.88        7.99     32.23 o 
  -3  14   3       63.96      113.44     30.91 o 
  -2  14   3        1.71      -21.26     27.11 o 
  -1  14   3       73.80       61.74     27.55 o 
   0  14   3       12.50        5.25     25.39 o 
   1  14   3      183.12      194.99     25.53 o 
   2  14   3       22.11       -2.66     24.96 o 
   3  14   3      129.59      120.08     27.33 o 
   4  14   3       16.13       43.94     25.82 o 
   5  14   3       39.90       34.82     25.73 o 
  -2  15   3        0.63       -4.64     30.71 o 
  -1  15   3       10.28       14.35     23.40 o 
   0  15   3        0.00      -15.65     23.52 o 
   1  15   3       16.63       -8.05     23.51 o 
   2  15   3        0.00      -25.90     28.70 o 
   3  15   3       20.92        7.91     64.24 o 
 -12   0   4      280.64      271.68     57.71 o 
 -10   0   4      169.42      165.26     46.19 o 
  -8   0   4      349.75      316.06     28.07 o 
  -6   0   4      286.11      307.21     33.13 o 
  -4   0   4     1621.01     1553.66    165.55 o 
  -2   0   4    12976.47    12524.74    262.94 o 
   0   0   4    19739.16    21633.83     82.15 o 
   2   0   4     1422.09     1423.87     40.18 o 
   4   0   4     1914.35     2002.54     43.12 o 
   6   0   4     1295.86     1263.95     40.31 o 
   8   0   4      563.89      603.18     50.26 o 
  10   0   4      166.80       24.04     67.62 o 
  12   0   4        0.73       17.01     66.02 o 
 -13   1   4       35.95       -1.84     70.62 o 
 -12   1   4       60.50       11.72     79.31 o 
 -11   1   4       19.05       17.61     43.33 o 
 -10   1   4      378.28      381.76     30.35 o 
  -9   1   4        2.88        0.34     24.23 o 
  -8   1   4     6016.67     5833.35     35.78 o 
  -7   1   4        6.29       14.98     18.18 o 
  -6   1   4     2386.34     2327.20     82.50 o 
  -5   1   4      455.26      497.13     21.25 o 
  -4   1   4     1040.10     1055.78     45.71 o 
  -3   1   4     2411.41     2546.04     90.70 o 
  -2   1   4     1305.47     1340.04     52.49 o 
  -1   1   4      293.28      353.46     21.62 o 
   0   1   4     1259.76     1200.50     31.90 o 
   1   1   4      332.11      315.78     18.53 o 
   2   1   4     1842.91     1637.51     30.22 o 
   3   1   4      222.49      228.18     20.84 o 
   4   1   4     7475.92     7856.87    141.81 o 
   5   1   4        9.93       14.92     19.43 o 
   6   1   4      822.95      760.10     23.07 o 
   7   1   4       16.31       11.36     25.66 o 
   8   1   4      629.54      681.53     37.11 o 
   9   1   4       53.80       81.58     60.01 o 
  10   1   4      529.46      512.47     74.30 o 
  11   1   4        0.23       22.91     70.05 o 
  12   1   4      401.35      394.44     66.58 o 
  13   1   4        0.12       35.17     74.21 o 
 -13   2   4        6.62       -1.75     63.80 o 
 -12   2   4       85.42       13.16     70.40 o 
 -11   2   4        6.16        8.39     42.22 o 
 -10   2   4      359.70      365.30     26.37 o 
  -9   2   4       15.97       22.55     25.07 o 
  -8   2   4       63.64       58.96     22.25 o 
  -7   2   4        1.89       12.30     21.09 o 
  -6   2   4      452.75      444.79     21.55 o 
  -5   2   4      107.81      125.18     19.99 o 
  -4   2   4     4195.76     4329.35     27.05 o 
  -3   2   4      366.96      372.28     17.13 o 
  -2   2   4     6991.76     7271.35     32.74 o 
  -1   2   4       17.43       25.29     17.09 o 
   0   2   4     4761.44     4400.15    111.87 o 
   1   2   4       60.58       59.13     18.29 o 
   2   2   4      696.00      720.91     20.66 o 
   3   2   4      210.48      220.73     18.67 o 
   4   2   4      197.08      217.93     17.67 o 
   5   2   4       28.12       19.14     21.68 o 
   6   2   4     1549.33     1495.28     42.47 o 
   7   2   4       19.93       21.64     21.96 o 
   8   2   4     1111.46     1162.96     36.34 o 
   9   2   4        0.02       -0.67     45.52 o 
  10   2   4       82.43        4.10     71.65 o 
  11   2   4        0.54       -3.00     67.02 o 
  12   2   4        0.38        7.03     70.80 o 
  13   2   4        0.15        3.09     66.83 o 
 -13   3   4       87.83       -1.88     80.56 o 
 -12   3   4        2.30       -0.43     58.66 o 
 -11   3   4       11.49        9.47     34.10 o 
 -10   3   4       86.58      118.59     27.16 o 
  -9   3   4       29.46       38.06     26.17 o 
  -8   3   4     1367.51     1480.86     32.56 o 
  -7   3   4       54.06       51.87     21.30 o 
  -6   3   4     2446.49     2389.74     57.32 o 
  -5   3   4      173.78      206.25     18.81 o 
  -4   3   4     3389.24     3377.28    133.68 o 
  -3   3   4     1012.73      949.99     19.52 o 
  -2   3   4       75.65       56.34     18.14 o 
  -1   3   4      127.99      129.45     17.24 o 
   0   3   4     2187.93     2018.07     76.07 o 
   1   3   4        7.23       16.36     18.02 o 
   2   3   4      897.20      791.83     48.38 o 
   3   3   4      812.39      890.00     28.39 o 
   4   3   4     5740.47     5797.86     33.02 o 
   5   3   4      429.66      420.88     25.29 o 
   6   3   4     1553.21     1548.25     44.27 o 
   7   3   4       36.57       27.48     21.03 o 
   8   3   4       49.96       94.20     31.62 o 
   9   3   4       12.37       16.27     30.39 o 
  10   3   4      472.05      477.10     53.35 o 
  11   3   4       19.77        5.16     70.02 o 
  12   3   4      325.73      321.54     70.99 o 
  13   3   4        5.13       20.98     68.52 o 
 -13   4   4        0.01       11.44     64.24 o 
 -12   4   4      151.58      134.76     49.10 o 
 -11   4   4       19.87       12.90     34.18 o 
 -10   4   4      784.98      742.19     28.90 o 
  -9   4   4       32.21       36.43     27.12 o 
  -8   4   4      268.26      267.77     26.51 o 
  -7   4   4        1.39       17.99     18.67 o 
  -6   4   4      110.05      110.75     19.61 o 
  -5   4   4      192.60      169.98     18.48 o 
  -4   4   4     2276.11     2188.51     66.13 o 
  -3   4   4        3.81       12.98     15.57 o 
  -2   4   4     6978.82     6842.06     28.42 o 
  -1   4   4       29.61       31.05     15.72 o 
   0   4   4     4086.84     3867.63     65.34 o 
   1   4   4       58.07       90.90     18.16 o 
   2   4   4      133.05      127.81     15.94 o 
   3   4   4      485.20      540.33     36.42 o 
   4   4   4      894.00      919.19     31.82 o 
   5   4   4      132.32      123.16     18.18 o 
   6   4   4     3025.79     3047.95    101.61 o 
   7   4   4       37.71       40.68     21.23 o 
   8   4   4     1446.73     1508.37     32.90 o 
   9   4   4       33.10       21.74     28.15 o 
  10   4   4      115.77      105.63     45.21 o 
  11   4   4       23.74       23.60     54.07 o 
  12   4   4       39.06       16.66     76.40 o 
  13   4   4       38.68       14.54     73.71 o 
 -13   5   4        2.21       13.51     53.06 o 
 -12   5   4        4.58        1.16     38.73 o 
 -11   5   4        2.41        2.32     30.91 o 
 -10   5   4       82.28       85.74     33.45 o 
  -9   5   4       67.03       53.25     24.55 o 
  -8   5   4     1035.91     1032.69     32.02 o 
  -7   5   4        4.26       -4.60     26.10 o 
  -6   5   4      973.55      971.46     23.65 o 
  -5   5   4       97.09       85.92     17.87 o 
  -4   5   4      929.65      931.06     23.73 o 
  -3   5   4        0.14       -4.22     15.52 o 
  -2   5   4        2.76        6.56     17.87 o 
  -1   5   4      317.09      319.94     15.64 o 
   0   5   4     1705.08     1748.02     68.44 o 
   1   5   4     1662.60     1805.48     30.79 o 
   2   5   4     3312.59     3335.65     21.60 o 
   3   5   4      333.28      351.70     20.53 o 
   4   5   4     4815.60     4687.28     25.26 o 
   5   5   4      500.28      463.23     16.95 o 
   6   5   4      330.24      308.20     22.28 o 
   7   5   4        3.29       -3.85     23.06 o 
   8   5   4       67.87       88.51     25.05 o 
   9   5   4      268.77      275.30     29.28 o 
  10   5   4       89.35       95.78     33.57 o 
  11   5   4       19.47       20.91     38.09 o 
  12   5   4      117.82       13.54     54.42 o 
 -12   6   4       94.33       96.29     36.45 o 
 -11   6   4        0.45        1.51     30.55 o 
 -10   6   4      125.46      131.79     29.08 o 
  -9   6   4        1.64      -10.34     24.22 o 
  -8   6   4       69.34       79.55     25.06 o 
  -7   6   4        7.83        4.10     19.28 o 
  -6   6   4       10.22       20.53     15.76 o 
  -5   6   4       30.02       31.04     17.42 o 
  -4   6   4     1140.49     1146.95     53.25 o 
  -3   6   4       31.21       22.27     14.69 o 
  -2   6   4     4539.85     4650.41    118.43 o 
  -1   6   4       69.44       78.07     15.91 o 
   0   6   4     5007.25     4805.65     68.36 o 
   1   6   4       19.22       42.34     15.53 o 
   2   6   4      589.29      575.72     18.19 o 
   3   6   4       56.00       68.91     17.75 o 
   4   6   4      295.44      272.09     18.35 o 
   5   6   4        3.98       -3.91     15.96 o 
   6   6   4      777.88      770.19     22.05 o 
   7   6   4       54.39       54.69     25.27 o 
   8   6   4      451.94      503.65     26.53 o 
   9   6   4       10.79       17.82     25.29 o 
  10   6   4       39.22       31.39     35.01 o 
  11   6   4        6.69       14.05     46.65 o 
  12   6   4        9.25        9.67     56.57 o 
 -12   7   4        2.40       -6.59     33.33 o 
 -11   7   4        2.96       15.35     32.79 o 
 -10   7   4       44.58       26.91     28.72 o 
  -9   7   4       67.95       38.18     29.29 o 
  -8   7   4     1379.95     1359.26     27.01 o 
  -7   7   4       28.91       15.10     22.51 o 
  -6   7   4     1030.63     1031.78     22.41 o 
  -5   7   4      101.54      102.14     17.42 o 
  -4   7   4     1553.72     1547.72     65.49 o 
  -3   7   4      100.61      113.75     16.49 o 
  -2   7   4      327.56      326.07     16.95 o 
  -1   7   4        0.33       -4.65     19.17 o 
   0   7   4     1504.94     1435.27     75.08 o 
   1   7   4       37.47       17.08     16.57 o 
   2   7   4     1357.51     1346.76     72.12 o 
   3   7   4       20.36       19.46     16.10 o 
   4   7   4      786.80      805.41     20.94 o 
   5   7   4      104.05      115.44     23.43 o 
   6   7   4        4.38       -6.20     22.74 o 
   7   7   4        8.39       18.90     21.90 o 
   8   7   4       50.49       48.23     24.20 o 
   9   7   4       10.69       17.80     31.50 o 
  10   7   4       10.59       18.99     30.76 o 
  11   7   4        1.99        1.72     36.98 o 
 -11   8   4        0.12        2.61     25.94 o 
 -10   8   4      238.70      198.54     25.88 o 
  -9   8   4       11.16        0.55     28.99 o 
  -8   8   4      143.38      133.11     17.60 o 
  -7   8   4       19.18       12.29     18.50 o 
  -6   8   4      141.59      176.00     20.98 o 
  -5   8   4       78.52      104.59     19.85 o 
  -4   8   4     1990.63     1994.44     58.89 o 
  -3   8   4       41.25       41.45     17.31 o 
  -2   8   4     1498.97     1432.73     52.13 o 
  -1   8   4        1.25       15.02     15.94 o 
   0   8   4     1436.62     1295.58     40.26 o 
   1   8   4       15.40       15.52     17.37 o 
   2   8   4      423.71      396.05     18.50 o 
   3   8   4        9.47       19.66     18.85 o 
   4   8   4      121.37      148.51     21.67 o 
   5   8   4       56.73       70.66     22.82 o 
   6   8   4      657.94      742.34     24.01 o 
   7   8   4       28.39       39.61     21.71 o 
   8   8   4      780.07      843.81     31.29 o 
   9   8   4        0.09       -1.15     28.42 o 
  10   8   4       98.06       96.17     34.76 o 
  11   8   4        9.22       33.78     33.53 o 
 -11   9   4       12.13       12.00     27.63 o 
 -10   9   4        1.04        9.50     29.60 o 
  -9   9   4        1.98       -2.26     25.38 o 
  -8   9   4      241.48      230.32     20.07 o 
  -7   9   4       24.83       14.32     17.22 o 
  -6   9   4      753.52      756.22     25.11 o 
  -5   9   4      302.61      295.89     17.68 o 
  -4   9   4     2072.59     2138.35     40.91 o 
  -3   9   4      245.95      260.72     23.76 o 
  -2   9   4      190.52      168.17     20.09 o 
  -1   9   4       71.62       63.18     21.56 o 
   0   9   4     1065.67     1008.35     47.02 o 
   1   9   4        6.14       20.54     23.12 o 
   2   9   4      616.13      600.24     30.83 o 
   3   9   4       38.61       44.26     20.82 o 
   4   9   4      459.13      543.34     23.82 o 
   5   9   4        1.95        0.79     16.54 o 
   6   9   4       35.81       38.01     18.32 o 
   7   9   4        0.28       -4.79     25.92 o 
   8   9   4       30.49       25.27     25.55 o 
   9   9   4       17.62       20.05     24.97 o 
  10   9   4       42.15       10.86     32.22 o 
 -10  10   4       64.20       78.66     23.79 o 
  -9  10   4        0.25       -0.48     23.31 o 
  -8  10   4       10.57       11.60     23.15 o 
  -7  10   4       14.67        9.68     26.02 o 
  -6  10   4       29.78       26.47     19.44 o 
  -5  10   4       20.54       35.95     16.46 o 
  -4  10   4      517.25      613.90     25.75 o 
  -3  10   4        0.37       10.35     22.22 o 
  -2  10   4      845.83      848.73     29.74 o 
  -1  10   4       28.05       49.94     20.69 o 
   0  10   4      602.96      628.37     22.36 o 
   1  10   4       30.23       18.79     20.65 o 
   2  10   4       48.56       65.41     20.19 o 
   3  10   4       44.67       45.11     20.10 o 
   4  10   4       89.87       99.63     20.05 o 
   5  10   4       38.24       27.08     17.23 o 
   6  10   4      223.23      232.14     22.44 o 
   7  10   4        8.03       -8.12     23.41 o 
   8  10   4      125.15      113.88     25.30 o 
   9  10   4        2.86        6.65     32.07 o 
  10  10   4        8.76       31.45     62.93 o 
  -9  11   4       35.31       55.26     23.93 o 
  -8  11   4       48.21       64.26     25.11 o 
  -7  11   4       21.25        7.16     21.65 o 
  -6  11   4      253.68      231.53     24.23 o 
  -5  11   4        1.93       -6.33     23.82 o 
  -4  11   4      424.54      417.87     19.38 o 
  -3  11   4        9.63       -1.76     21.58 o 
  -2  11   4        3.45       -2.66     19.80 o 
  -1  11   4        9.40       -3.80     18.46 o 
   0  11   4      612.41      609.75     21.83 o 
   1  11   4        0.15       17.55     19.64 o 
   2  11   4      737.24      700.13     35.84 o 
   3  11   4        3.85        2.11     19.64 o 
   4  11   4      580.01      668.73     30.17 o 
   5  11   4       30.69       39.14     20.50 o 
   6  11   4       17.24       27.21     25.62 o 
   7  11   4       42.80       27.71     25.02 o 
   8  11   4       19.39       28.91     28.96 o 
   9  11   4        2.45      -16.73     29.62 o 
  -8  12   4       12.51       10.04     22.12 o 
  -7  12   4        0.12       -1.07     29.57 o 
  -6  12   4        0.25       25.38     26.01 o 
  -5  12   4        8.07       15.51     21.60 o 
  -4  12   4       87.39       75.81     21.98 o 
  -3  12   4        4.63        6.21     25.82 o 
  -2  12   4      493.68      501.78     23.12 o 
  -1  12   4       65.26       62.98     23.73 o 
   0  12   4      380.19      396.30     27.46 o 
   1  12   4       15.32       11.98     23.68 o 
   2  12   4       13.80       26.90     23.60 o 
   3  12   4       14.33       22.84     20.37 o 
   4  12   4       14.73       13.36     28.56 o 
   5  12   4        0.17       -3.53     18.90 o 
   6  12   4       91.41      100.39     27.39 o 
   7  12   4       10.20       -6.82     24.44 o 
   8  12   4      128.19      163.01     28.73 o 
  -7  13   4       24.68       23.67     29.09 o 
  -6  13   4      152.19      153.66     29.44 o 
  -5  13   4        0.19      -16.91     23.48 o 
  -4  13   4      138.16      127.58     22.92 o 
  -3  13   4        3.60      -18.31     21.48 o 
  -2  13   4        1.02       -2.32     25.52 o 
  -1  13   4       34.74       16.14     25.77 o 
   0  13   4      269.60      242.54     23.97 o 
   1  13   4       13.96       15.35     23.38 o 
   2  13   4      373.43      327.68     24.17 o 
   3  13   4       15.55       22.86     21.21 o 
   4  13   4      160.88      162.47     30.03 o 
   5  13   4        6.39       -1.35     26.76 o 
   6  13   4        0.75        2.85     28.10 o 
  -5  14   4        5.12       -0.96     23.90 o 
  -4  14   4       92.69       73.22     41.64 o 
  -3  14   4        3.52       25.87     24.23 o 
  -2  14   4       80.69       98.99     24.87 o 
  -1  14   4        0.10       -9.33     29.37 o 
   0  14   4       72.07       54.38     29.58 o 
   1  14   4       12.28       28.00     29.33 o 
   2  14   4        7.72       -5.94     29.16 o 
   3  14   4        5.84       32.33     24.16 o 
   4  14   4        5.93       17.23     23.91 o 
  -1  15   4        3.70       20.56     26.35 o 
   0  15   4       39.72       90.22     46.05 o 
   1  15   4       12.38       23.66     49.98 o 
 -13   0   5       42.81       13.19     64.24 o 
 -11   0   5       17.05       12.97     49.43 o 
  -9   0   5      289.04      272.57     30.59 o 
  -7   0   5       50.60       43.44     21.43 o 
  -5   0   5    12295.54    13178.45    125.27 o 
  -3   0   5     5939.31     6508.75    118.72 o 
  -1   0   5      158.00      236.20     32.30 o 
   1   0   5     3940.31     3953.77     39.29 o 
   3   0   5    11934.66    13044.53     58.45 o 
   5   0   5     3999.89     4343.09     86.54 o 
   7   0   5     1558.10     1576.39     33.45 o 
   9   0   5       83.48      102.29     45.60 o 
  11   0   5       99.14       18.88     62.89 o 
  13   0   5       47.78       11.32     63.90 o 
 -12   1   5        6.08        8.89     44.60 o 
 -11   1   5      333.72      316.79     34.68 o 
 -10   1   5        2.71        1.68     22.34 o 
  -9   1   5     1659.13     1613.56     68.58 o 
  -8   1   5       24.25       29.44     26.07 o 
  -7   1   5     1016.35     1023.03     26.71 o 
  -6   1   5       48.00       45.71     17.89 o 
  -5   1   5      313.34      350.13     30.31 o 
  -4   1   5        6.55        9.83     16.68 o 
  -3   1   5      323.11      334.51     22.19 o 
  -2   1   5       40.94       44.98     18.33 o 
  -1   1   5     1409.74     1321.25     52.20 o 
   0   1   5      335.04      348.65     19.98 o 
   1   1   5     2749.65     2411.06     77.24 o 
   2   1   5        0.13        3.18     17.96 o 
   3   1   5      849.22      739.40     36.06 o 
   4   1   5       27.51       25.78     19.68 o 
   5   1   5        3.25        7.35     16.55 o 
   6   1   5      112.61      105.36     19.51 o 
   7   1   5     1393.46     1447.03     30.85 o 
   8   1   5      314.46      328.82     29.50 o 
   9   1   5     1042.45     1049.18     32.49 o 
  10   1   5       17.56        3.39     58.77 o 
  11   1   5      308.42      300.84     73.37 o 
  12   1   5        4.94       16.01     73.02 o 
  13   1   5       46.67        2.72     75.46 o 
 -13   2   5      146.42       31.60     70.40 o 
 -12   2   5       84.38       70.29     39.72 o 
 -11   2   5      192.18      142.80     31.95 o 
 -10   2   5       82.39       84.73     22.55 o 
  -9   2   5      160.20      165.41     26.79 o 
  -8   2   5       55.85       68.02     25.97 o 
  -7   2   5      128.97      122.68     21.51 o 
  -6   2   5      231.48      231.43     18.64 o 
  -5   2   5     5021.37     5177.20     25.84 o 
  -4   2   5      893.34     1000.48     29.16 o 
  -3   2   5     2185.82     2112.59     89.91 o 
  -2   2   5      202.96      223.19     17.37 o 
  -1   2   5      345.52      331.84     15.86 o 
   0   2   5      346.28      327.34     15.71 o 
   1   2   5     2474.63     2428.06     20.78 o 
   2   2   5        9.40        6.26     17.87 o 
   3   2   5     5206.36     5514.90    160.74 o 
   4   2   5        5.97       14.86     17.80 o 
   5   2   5     1465.37     1495.72     52.80 o 
   6   2   5       43.77       52.84     21.22 o 
   7   2   5     1300.05     1284.78     27.20 o 
   8   2   5        3.47        5.09     27.65 o 
   9   2   5      126.46      144.81     30.60 o 
  10   2   5       14.56       13.60     46.96 o 
  11   2   5       38.20       -3.06     71.12 o 
  12   2   5        0.50        6.31     67.65 o 
  13   2   5       41.05        4.97     66.80 o 
 -13   3   5       40.56       63.79     73.06 o 
 -12   3   5       12.27       19.99     35.74 o 
 -11   3   5       48.38       44.34     28.71 o 
 -10   3   5        7.82        1.36     25.07 o 
  -9   3   5      206.98      219.88     25.42 o 
  -8   3   5       51.28       80.05     25.75 o 
  -7   3   5     1163.36     1140.55     74.94 o 
  -6   3   5      170.33      175.78     18.12 o 
  -5   3   5      103.30      101.73     18.13 o 
  -4   3   5      583.66      638.50     29.81 o 
  -3   3   5     2541.25     2454.23     95.09 o 
  -2   3   5       28.30        8.93     15.69 o 
  -1   3   5    11064.87    10008.89     32.77 o 
   0   3   5      154.45      129.72     17.10 o 
   1   3   5     5189.90     4961.70     24.59 o 
   2   3   5      154.87      142.37     17.12 o 
   3   3   5      436.36      423.82     20.89 o 
   4   3   5       68.64       51.82     16.73 o 
   5   3   5       45.24       47.87     21.58 o 
   6   3   5       30.87       20.54     21.16 o 
   7   3   5      384.54      420.15     27.42 o 
   8   3   5       22.20       24.09     26.10 o 
   9   3   5      690.13      741.08     32.35 o 
  10   3   5        1.67        0.11     38.25 o 
  11   3   5      373.13      394.12    102.28 o 
  12   3   5        5.26        7.28     65.99 o 
 -13   4   5       60.80       61.98     52.86 o 
 -12   4   5        0.07        3.43     35.51 o 
 -11   4   5       17.63        6.47     31.22 o 
 -10   4   5       17.68        9.33     28.70 o 
  -9   4   5      110.56      139.77     22.15 o 
  -8   4   5       26.48       20.09     22.50 o 
  -7   4   5     1141.23     1158.16     39.73 o 
  -6   4   5       14.59        5.29     17.47 o 
  -5   4   5     3621.36     3879.29    119.35 o 
  -4   4   5      308.39      324.03     23.39 o 
  -3   4   5     2785.93     2479.46     42.81 o 
  -2   4   5      243.47      244.40     20.28 o 
  -1   4   5     1671.29     1762.67     71.68 o 
   0   4   5        4.89       10.21     19.59 o 
   1   4   5     1693.71     1697.78     19.41 o 
   2   4   5        0.17       14.84     19.55 o 
   3   4   5     2948.74     2888.03     86.95 o 
   4   4   5      228.84      218.87     18.56 o 
   5   4   5      889.07      810.75     73.92 o 
   6   4   5      166.78      195.39     21.59 o 
   7   4   5      853.27      949.62     28.97 o 
   8   4   5        0.03        1.49     24.55 o 
   9   4   5        4.16        4.84     26.41 o 
  10   4   5        4.18        3.93     38.29 o 
  11   4   5       72.10       63.31     52.13 o 
  12   4   5        9.72        4.85     73.37 o 
 -12   5   5       14.57       19.35     38.19 o 
 -11   5   5      189.19      188.62     30.23 o 
 -10   5   5        1.32       -6.83     28.88 o 
  -9   5   5      763.35      775.25     33.36 o 
  -8   5   5        2.30       -8.85     22.25 o 
  -7   5   5      817.88      782.84     38.27 o 
  -6   5   5        4.76       10.09     18.52 o 
  -5   5   5       18.45       10.68     19.14 o 
  -4   5   5        7.06       11.40     19.07 o 
  -3   5   5      897.51      890.41     31.78 o 
  -2   5   5       46.12       41.17     15.68 o 
  -1   5   5     2364.98     2269.91     18.86 o 
   0   5   5       24.76       25.35     17.86 o 
   1   5   5     2997.51     2908.22     44.72 o 
   2   5   5      199.60      209.07     20.00 o 
   3   5   5     1774.63     1749.06     76.01 o 
   4   5   5        4.46        8.12     17.67 o 
   5   5   5       10.05        4.46     17.16 o 
   6   5   5       41.80       46.51     25.98 o 
   7   5   5      789.06      820.39     28.01 o 
   8   5   5       38.72       28.58     24.41 o 
   9   5   5      706.91      716.61     28.46 o 
  10   5   5        1.37       -3.40     31.98 o 
  11   5   5      146.11      119.91     58.19 o 
  12   5   5        3.59       -0.82     71.09 o 
 -12   6   5        3.36       -8.38     36.04 o 
 -11   6   5        7.08        4.12     27.75 o 
 -10   6   5       36.77       15.30     25.71 o 
  -9   6   5       19.54       18.29     21.53 o 
  -8   6   5      136.10      143.31     20.54 o 
  -7   6   5       59.15       77.12     22.72 o 
  -6   6   5        8.96       35.44     23.14 o 
  -5   6   5     1831.43     1670.20     69.92 o 
  -4   6   5       87.97       86.64     15.34 o 
  -3   6   5      787.16      807.28     26.59 o 
  -2   6   5       14.64       12.87     16.48 o 
  -1   6   5      144.44      153.05     17.86 o 
   0   6   5      317.13      329.93     18.52 o 
   1   6   5      529.15      514.61     17.86 o 
   2   6   5      195.79      179.81     15.91 o 
   3   6   5     3273.40     3252.66     19.98 o 
   4   6   5        3.36        5.51     14.95 o 
   5   6   5     1823.96     1831.14    120.58 o 
   6   6   5       93.92      105.60     19.51 o 
   7   6   5      776.69      714.67     23.54 o 
   8   6   5       32.68       21.67     21.69 o 
   9   6   5        8.46       13.83     30.09 o 
  10   6   5       39.29       31.70     32.58 o 
  11   6   5       16.20       15.83     39.59 o 
  12   6   5        2.11       10.41     75.40 o 
 -12   7   5        3.29       12.52     34.60 o 
 -11   7   5       48.00       68.58     30.45 o 
 -10   7   5        0.81        0.11     28.33 o 
  -9   7   5      647.66      611.84     38.06 o 
  -8   7   5        7.17       -0.33     21.51 o 
  -7   7   5      632.06      615.72     46.37 o 
  -6   7   5        3.73       -9.83     18.07 o 
  -5   7   5        1.05       -5.25     21.14 o 
  -4   7   5        0.15        5.27     18.94 o 
  -3   7   5      143.46      143.46     15.45 o 
  -2   7   5        0.06        0.70     15.18 o 
  -1   7   5     1801.66     1686.89     17.28 o 
   0   7   5       10.50       14.41     17.53 o 
   1   7   5     1897.85     1789.49     69.86 o 
   2   7   5      208.15      198.38     14.88 o 
   3   7   5      322.12      310.76     16.93 o 
   4   7   5       39.27       60.25     21.13 o 
   5   7   5       48.31       68.91     20.91 o 
   6   7   5       47.35       74.58     22.43 o 
   7   7   5      643.00      667.46     26.66 o 
   8   7   5        0.50       13.61     28.26 o 
   9   7   5      371.11      362.90     29.84 o 
  10   7   5        2.73       -8.93     30.92 o 
  11   7   5      158.60      146.77     37.35 o 
 -11   8   5        1.53        3.37     28.28 o 
 -10   8   5        5.09       -2.14     33.32 o 
  -9   8   5       31.23       28.18     25.80 o 
  -8   8   5       34.88       13.45     26.03 o 
  -7   8   5       85.67      105.88     17.53 o 
  -6   8   5       25.39       24.14     18.79 o 
  -5   8   5     1059.98     1115.77     52.48 o 
  -4   8   5      179.38      175.21     20.03 o 
  -3   8   5      208.70      206.44     17.05 o 
  -2   8   5        4.50        6.16     14.88 o 
  -1   8   5       60.21       51.54     16.04 o 
   0   8   5       39.29       44.00     17.24 o 
   1   8   5      101.66      109.12     16.10 o 
   2   8   5        4.63        0.52     19.67 o 
   3   8   5     1834.57     1856.30     41.06 o 
   4   8   5        4.41       -1.33     16.08 o 
   5   8   5     1007.40     1133.31     25.95 o 
   6   8   5        6.09       12.51     17.21 o 
   7   8   5      276.76      295.80     24.91 o 
   8   8   5       15.91       14.05     28.88 o 
   9   8   5        1.84       -7.81     27.98 o 
  10   8   5        5.06       27.12     28.58 o 
  11   8   5       28.30       10.25     63.65 o 
 -10   9   5        0.68      -18.79     32.26 o 
  -9   9   5      137.00      133.57     28.52 o 
  -8   9   5        2.70       -2.94     20.37 o 
  -7   9   5      359.43      368.21     21.61 o 
  -6   9   5        2.51        1.61     21.75 o 
  -5   9   5       95.15      126.85     22.24 o 
  -4   9   5      113.98      129.18     22.83 o 
  -3   9   5      128.83      168.27     23.10 o 
  -2   9   5       23.29       49.32     21.25 o 
  -1   9   5     2220.39     2256.15     86.21 o 
   0   9   5       81.66       64.20     17.72 o 
   1   9   5     1237.27     1274.82     20.30 o 
   2   9   5      130.66      140.22     17.44 o 
   3   9   5       48.94       48.90     18.07 o 
   4   9   5      151.76      155.38     16.94 o 
   5   9   5       62.14       87.63     18.60 o 
   6   9   5       49.64       37.62     16.19 o 
   7   9   5      342.30      360.17     24.51 o 
   8   9   5        2.58       -5.73     23.16 o 
   9   9   5      258.29      217.90     27.64 o 
  10   9   5        0.33       -1.75     30.52 o 
 -10  10   5        3.35        5.38     33.90 o 
  -9  10   5       59.15       60.01     33.04 o 
  -8  10   5        0.45        4.31     22.90 o 
  -7  10   5      100.96       71.27     26.00 o 
  -6  10   5        1.63        1.41     20.63 o 
  -5  10   5      137.99      137.46     18.77 o 
  -4  10   5        0.01       16.59     18.30 o 
  -3  10   5      106.54      150.31     20.43 o 
  -2  10   5       51.11       74.01     20.52 o 
  -1  10   5      277.74      303.43     18.66 o 
   0  10   5        8.15       14.03     16.67 o 
   1  10   5       15.26       39.91     17.68 o 
   2  10   5       16.00        1.30     16.58 o 
   3  10   5      648.06      658.20     28.57 o 
   4  10   5       80.66       71.22     19.97 o 
   5  10   5      449.71      478.85     32.69 o 
   6  10   5       60.86       39.24     26.05 o 
   7  10   5      280.85      226.98     20.81 o 
   8  10   5       31.13       37.71     32.85 o 
   9  10   5       10.00      -19.44     28.16 o 
  -9  11   5       61.60       47.29     26.16 o 
  -8  11   5        1.53       10.88     21.65 o 
  -7  11   5       69.60       64.26     24.40 o 
  -6  11   5       15.98        0.86     21.78 o 
  -5  11   5        0.06       -9.79     23.63 o 
  -4  11   5       33.34       17.13     18.55 o 
  -3  11   5       79.66       91.73     21.10 o 
  -2  11   5      122.45      103.13     17.79 o 
  -1  11   5      393.69      438.84     20.06 o 
   0  11   5       47.98       25.51     20.14 o 
   1  11   5      525.95      553.87     23.84 o 
   2  11   5       11.12        4.28     19.76 o 
   3  11   5      251.12      273.43     22.53 o 
   4  11   5        0.14        4.85     19.37 o 
   5  11   5        4.55        8.41     19.13 o 
   6  11   5        5.30        6.08     23.08 o 
   7  11   5      151.71      133.74     25.44 o 
   8  11   5        0.09       -7.46     22.16 o 
  -8  12   5       21.57       59.50     34.45 o 
  -7  12   5      123.25      128.37     23.29 o 
  -6  12   5        0.43        0.05     23.61 o 
  -5  12   5      282.99      241.78     20.81 o 
  -4  12   5        3.92       -9.96     23.41 o 
  -3  12   5      220.45      172.97     22.23 o 
  -2  12   5       16.98        6.03     21.93 o 
  -1  12   5      102.38       79.99     20.87 o 
   0  12   5       19.27       23.01     20.53 o 
   1  12   5       60.89       65.21     21.96 o 
   2  12   5        1.12       14.80     19.27 o 
   3  12   5      348.25      325.36     20.02 o 
   4  12   5        8.04        7.85     21.32 o 
   5  12   5      264.79      235.69     24.36 o 
   6  12   5       16.13       14.55     29.59 o 
   7  12   5      141.57      135.91     25.70 o 
  -6  13   5       14.83      -14.78     22.21 o 
  -5  13   5        0.02       -9.59     24.73 o 
  -4  13   5       38.94       34.16     27.35 o 
  -3  13   5       39.65       47.68     25.44 o 
  -2  13   5        7.62      -10.44     20.13 o 
  -1  13   5      253.09      220.85     22.25 o 
   0  13   5        1.22       -1.31     23.24 o 
   1  13   5      291.70      267.38     23.82 o 
   2  13   5       30.29       -4.61     20.40 o 
   3  13   5       62.39       81.73     28.97 o 
   4  13   5        1.48       42.16     26.58 o 
   5  13   5       23.46       19.90     20.37 o 
   6  13   5       15.03       -4.38     69.96 o 
  -4  14   5        2.02       -7.71     23.80 o 
  -3  14   5       26.32       37.58     24.02 o 
  -2  14   5        3.23       16.15     21.59 o 
  -1  14   5        9.82      -31.82     31.82 o 
   0  14   5        2.24       18.36     22.90 o 
   1  14   5        2.08       13.16     24.59 o 
   2  14   5        2.00       25.77     26.03 o 
   3  14   5       59.28      105.74     28.05 o 
   4  14   5       11.41       57.61     35.37 o 
 -12   0   6       53.87       46.05     50.59 o 
 -10   0   6       43.22       53.47     36.97 o 
  -8   0   6       31.82       41.86     29.64 o 
  -6   0   6     1254.46     1183.44    132.92 o 
  -4   0   6      767.85      769.25     84.65 o 
  -2   0   6     8740.63     8817.14     55.11 o 
   0   0   6     9288.06    10265.11     54.69 o 
   2   0   6     6608.49     7678.89    211.74 o 
   4   0   6     2025.05     1925.81     35.50 o 
   6   0   6        7.24       30.04     30.68 o 
   8   0   6        5.66       18.75     32.45 o 
  10   0   6       70.00       49.30     57.12 o 
  12   0   6       15.40       19.79     59.24 o 
 -13   1   6       30.54       38.37     64.39 o 
 -12   1   6       40.50       39.52     38.98 o 
 -11   1   6        0.17        2.58     31.11 o 
 -10   1   6       85.54       70.51     23.30 o 
  -9   1   6      133.59      148.81     22.41 o 
  -8   1   6      114.63      131.76     21.59 o 
  -7   1   6       43.72       62.88     17.34 o 
  -6   1   6      744.06      743.70     29.10 o 
  -5   1   6      302.93      306.94     20.64 o 
  -4   1   6     1497.95     1490.37     34.62 o 
  -3   1   6      128.76      112.65     22.36 o 
  -2   1   6     9132.20    10393.01     42.63 o 
  -1   1   6      676.79      774.66     28.85 o 
   0   1   6     3611.03     3843.09     26.07 o 
   1   1   6      336.56      408.75     19.50 o 
   2   1   6       36.80       46.63     16.19 o 
   3   1   6        3.96       13.48     19.64 o 
   4   1   6     1059.98     1092.17     45.31 o 
   5   1   6       33.21       35.15     17.85 o 
   6   1   6     3103.60     3148.92     23.30 o 
   7   1   6        0.13       -2.45     23.02 o 
   8   1   6      901.79      948.54     33.13 o 
   9   1   6       11.09        8.60     23.92 o 
  10   1   6      125.78      101.97     36.47 o 
  11   1   6       16.98        4.85     60.43 o 
  12   1   6        5.12       10.53     56.64 o 
 -13   2   6        6.48        5.02     55.37 o 
 -12   2   6        0.52       -1.77     37.34 o 
 -11   2   6        1.26        1.15     27.20 o 
 -10   2   6      536.41      590.89     24.45 o 
  -9   2   6       17.67       14.13     24.58 o 
  -8   2   6      650.48      628.23     42.70 o 
  -7   2   6      168.04      163.92     19.72 o 
  -6   2   6     1014.81      918.21     26.04 o 
  -5   2   6       93.56       81.79     16.51 o 
  -4   2   6     1075.70     1074.82     37.37 o 
  -3   2   6      263.62      237.85     16.33 o 
  -2   2   6      354.39      295.95     20.48 o 
  -1   2   6       85.13       77.18     16.68 o 
   0   2   6     3596.06     3345.12     22.20 o 
   1   2   6      283.62      296.82     17.47 o 
   2   2   6     9346.94     9948.19     34.39 o 
   3   2   6      676.48      708.14     20.03 o 
   4   2   6     3529.84     3651.86     22.36 o 
   5   2   6      158.68      147.47     19.50 o 
   6   2   6        4.51       10.16     15.94 o 
   7   2   6      214.60      225.15     23.57 o 
   8   2   6      121.90      148.31     25.36 o 
   9   2   6       94.58       77.83     26.74 o 
  10   2   6      136.98      110.31     33.40 o 
  11   2   6       16.58       17.15     57.40 o 
  12   2   6       29.03        9.72     78.84 o 
 -13   3   6        0.60       19.37     48.34 o 
 -12   3   6      108.54      100.87     35.79 o 
 -11   3   6        0.05       12.21     25.08 o 
 -10   3   6      274.65      240.57     29.96 o 
  -9   3   6       30.02       48.06     24.40 o 
  -8   3   6       40.60       52.38     22.52 o 
  -7   3   6       47.71       51.77     23.41 o 
  -6   3   6      182.81      192.07     18.02 o 
  -5   3   6      272.14      254.68     18.39 o 
  -4   3   6     2266.83     2088.98     70.86 o 
  -3   3   6       74.16       80.97     18.23 o 
  -2   3   6     6402.41     5858.35     27.26 o 
  -1   3   6       45.01       34.69     15.55 o 
   0   3   6     1188.79     1056.56     30.84 o 
   1   3   6        0.01        8.71     17.83 o 
   2   3   6        0.35        3.83     16.72 o 
   3   3   6        1.59       -4.27     16.40 o 
   4   3   6     2043.19     2139.66     92.57 o 
   5   3   6       22.61       18.31     20.93 o 
   6   3   6     1717.43     1833.76     73.22 o 
   7   3   6        0.59        3.37     24.98 o 
   8   3   6      108.67      129.14     27.18 o 
   9   3   6        1.80       -0.48     26.22 o 
  10   3   6       83.79       80.95     34.45 o 
  11   3   6        0.01        2.44     46.76 o 
  12   3   6        1.76       10.69     72.24 o 
 -12   4   6        1.45       15.36     31.72 o 
 -11   4   6       12.41       10.03     30.87 o 
 -10   4   6      177.76      177.57     30.85 o 
  -9   4   6        6.58        9.83     24.16 o 
  -8   4   6      374.89      432.06     26.24 o 
  -7   4   6       42.88       59.88     25.71 o 
  -6   4   6      317.15      330.98     20.04 o 
  -5   4   6       14.34       11.97     21.24 o 
  -4   4   6      306.07      286.68     22.36 o 
  -3   4   6        9.24       19.28     16.32 o 
  -2   4   6       85.48       76.24     16.96 o 
  -1   4   6       28.56       28.77     16.47 o 
   0   4   6     3277.69     3004.85     21.28 o 
   1   4   6      171.32      179.63     18.66 o 
   2   4   6     6318.25     6186.27     30.38 o 
   3   4   6       12.30       18.01     19.27 o 
   4   4   6     1269.53     1254.74     82.25 o 
   5   4   6       42.51       53.14     18.70 o 
   6   4   6        1.55        6.30     25.78 o 
   7   4   6        4.41        6.29     24.90 o 
   8   4   6      101.60      103.26     22.85 o 
   9   4   6       26.78       20.00     28.96 o 
  10   4   6      216.43      173.06     32.25 o 
  11   4   6        1.92      -26.53     50.66 o 
  12   4   6       73.75       13.32     60.77 o 
 -12   5   6       70.17       85.27     34.69 o 
 -11   5   6        6.23      -10.97     27.79 o 
 -10   5   6      150.60      147.51     28.98 o 
  -9   5   6       98.05       73.38     21.84 o 
  -8   5   6       56.43       82.99     24.59 o 
  -7   5   6       11.64       14.39     22.66 o 
  -6   5   6      813.36      880.90     25.84 o 
  -5   5   6        4.59        0.29     15.98 o 
  -4   5   6     2000.35     1884.94    101.18 o 
  -3   5   6        8.60       37.10     19.38 o 
  -2   5   6     2839.79     2661.12     27.91 o 
  -1   5   6       58.37       52.59     17.73 o 
   0   5   6      456.89      423.53     16.75 o 
   1   5   6       95.64       93.28     19.69 o 
   2   5   6       53.29       67.74     17.94 o 
   3   5   6        7.51       25.52     17.53 o 
   4   5   6      684.28      647.10     38.57 o 
   5   5   6        0.02       -8.13     21.14 o 
   6   5   6     1734.01     1807.04    116.59 o 
   7   5   6        0.65        6.78     22.11 o 
   8   5   6      405.14      430.21     25.68 o 
   9   5   6        6.54       10.20     29.96 o 
  10   5   6       93.05       91.59     34.68 o 
  11   5   6        2.11        7.99     39.23 o 
 -12   6   6       10.03       17.73     33.54 o 
 -11   6   6        4.75        7.69     34.07 o 
 -10   6   6       49.99       41.93     25.77 o 
  -9   6   6        4.22        8.71     25.68 o 
  -8   6   6      316.59      351.38     29.26 o 
  -7   6   6       97.92       94.19     20.61 o 
  -6   6   6     2007.61     1992.63    125.88 o 
  -5   6   6        1.11        4.98     26.22 o 
  -4   6   6     1201.84     1098.62     73.33 o 
  -3   6   6      129.60      129.90     17.95 o 
  -2   6   6     1026.96     1015.01     34.87 o 
  -1   6   6       36.94       16.50     16.48 o 
   0   6   6     2153.85     2083.88     33.89 o 
   1   6   6       87.36       89.12     17.68 o 
   2   6   6     2255.01     2037.41    101.65 o 
   3   6   6      195.44      181.88     20.20 o 
   4   6   6      861.08      863.79     57.16 o 
   5   6   6       78.36       85.32     25.98 o 
   6   6   6      102.08      108.35     25.37 o 
   7   6   6       84.25       80.84     24.60 o 
   8   6   6        6.37       -5.58     25.98 o 
   9   6   6       27.71       27.49     28.60 o 
  10   6   6      178.38      169.21     33.42 o 
  11   6   6        9.55       12.15     38.17 o 
 -11   7   6       26.79       57.51     31.70 o 
 -10   7   6       83.73       67.91     28.31 o 
  -9   7   6       96.09       46.30     23.70 o 
  -8   7   6       53.55       58.06     26.29 o 
  -7   7   6        8.65       17.20     21.92 o 
  -6   7   6      462.42      478.76     30.69 o 
  -5   7   6       95.64       65.64     18.60 o 
  -4   7   6      734.02      803.74     25.61 o 
  -3   7   6      110.96      101.03     15.69 o 
  -2   7   6     2433.39     2547.56     82.00 o 
  -1   7   6       32.31       20.78     17.40 o 
   0   7   6      636.40      602.77     19.28 o 
   1   7   6        8.40       11.23     15.88 o 
   2   7   6        1.26        1.01     14.77 o 
   3   7   6       46.83       60.63     19.92 o 
   4   7   6      368.69      411.62     24.15 o 
   5   7   6        0.21       12.87     24.94 o 
   6   7   6     1068.37     1046.34     46.88 o 
   7   7   6        0.68        5.29     21.54 o 
   8   7   6      282.91      282.78     29.56 o 
   9   7   6        1.24       20.44     27.96 o 
  10   7   6       16.23       15.53     32.55 o 
  11   7   6        0.44       10.82     42.15 o 
 -11   8   6       20.47        6.69     32.44 o 
 -10   8   6       56.89       42.69     33.23 o 
  -9   8   6       24.66       25.88     22.96 o 
  -8   8   6       18.32       17.87     23.73 o 
  -7   8   6        1.45        6.88     18.29 o 
  -6   8   6      117.16      128.49     20.43 o 
  -5   8   6      120.90      146.34     19.14 o 
  -4   8   6        9.17       22.14     17.88 o 
  -3   8   6       70.16       85.18     19.56 o 
  -2   8   6      923.82     1031.84     32.66 o 
  -1   8   6       40.11       37.60     19.80 o 
   0   8   6      993.46     1112.94     71.30 o 
   1   8   6        0.47       10.67     16.57 o 
   2   8   6     2306.00     2397.64    118.77 o 
   3   8   6       57.25       46.86     17.29 o 
   4   8   6     1623.90     1605.34     35.45 o 
   5   8   6       43.77       58.17     24.52 o 
   6   8   6      108.59      100.57     24.43 o 
   7   8   6       29.27       23.12     28.96 o 
   8   8   6        2.83        1.56     25.52 o 
   9   8   6        0.04        1.16     32.80 o 
  10   8   6       45.56       42.80     31.23 o 
 -10   9   6       93.06       73.68     28.45 o 
  -9   9   6        6.54      -13.08     30.01 o 
  -8   9   6       11.22      -22.44     28.58 o 
  -7   9   6        0.65       10.28     26.04 o 
  -6   9   6      293.06      358.99     26.21 o 
  -5   9   6       11.16       12.93     18.44 o 
  -4   9   6      772.93      836.74     31.28 o 
  -3   9   6       14.01       -7.29     19.11 o 
  -2   9   6     1371.61     1373.59     46.95 o 
  -1   9   6       37.20       88.03     20.64 o 
   0   9   6      191.90      235.69     21.11 o 
   1   9   6        8.19        2.19     19.13 o 
   2   9   6       41.90       54.08     19.10 o 
   3   9   6       26.07       56.16     16.38 o 
   4   9   6      245.19      255.74     17.00 o 
   5   9   6        0.01        3.04     17.04 o 
   6   9   6      336.51      357.48     27.02 o 
   7   9   6        4.19       -8.91     23.31 o 
   8   9   6       58.86       77.57     26.33 o 
   9   9   6        0.51       -3.93     31.72 o 
  -9  10   6        2.09       23.62     25.72 o 
  -8  10   6      234.04      206.53     25.73 o 
  -7  10   6       11.97       17.26     25.49 o 
  -6  10   6      168.31      147.29     22.27 o 
  -5  10   6      122.59      112.32     18.61 o 
  -4  10   6       29.71       18.92     19.88 o 
  -3  10   6      285.75      300.17     24.21 o 
  -2  10   6       74.11       93.25     17.38 o 
  -1  10   6       19.86        1.80     18.66 o 
   0  10   6      313.93      416.61     25.14 o 
   1  10   6        1.69        4.84     20.03 o 
   2  10   6      867.39      942.81     52.09 o 
   3  10   6       69.11       65.55     18.42 o 
   4  10   6      418.84      438.03     22.98 o 
   5  10   6       26.12       12.21     25.97 o 
   6  10   6       56.89       46.39     19.26 o 
   7  10   6        6.07       26.98     23.31 o 
   8  10   6        0.80       -7.83     24.25 o 
   9  10   6        2.05       10.24     34.17 o 
  -8  11   6       27.28        9.64     31.94 o 
  -7  11   6        3.37       16.93     23.44 o 
  -6  11   6      102.38       77.09     20.36 o 
  -5  11   6        3.60       -5.11     19.28 o 
  -4  11   6      521.28      568.72     24.78 o 
  -3  11   6       33.60       37.16     23.80 o 
  -2  11   6      474.68      495.79     22.55 o 
  -1  11   6      115.78       70.62     22.33 o 
   0  11   6       87.07       81.01     24.01 o 
   1  11   6       10.51        9.55     20.68 o 
   2  11   6       17.87        4.30     23.80 o 
   3  11   6        1.31      -11.66     21.99 o 
   4  11   6       82.53       73.09     20.44 o 
   5  11   6        6.39        4.20     21.42 o 
   6  11   6      266.21      246.42     25.95 o 
   7  11   6        4.97       14.65     28.52 o 
   8  11   6       73.48       17.72     70.96 o 
  -7  12   6       11.87      -25.93     27.62 o 
  -6  12   6      114.34      130.57     23.64 o 
  -5  12   6       12.00       43.98     27.04 o 
  -4  12   6        1.85       33.31     19.96 o 
  -3  12   6       24.45       22.92     20.23 o 
  -2  12   6       85.77       64.24     23.51 o 
  -1  12   6       45.63       15.63     19.26 o 
   0  12   6      117.91      118.38     20.56 o 
   1  12   6        0.11       10.30     21.68 o 
   2  12   6       94.27      105.11     20.56 o 
   3  12   6        3.15        4.19     20.08 o 
   4  12   6       24.83       47.53     26.65 o 
   5  12   6       17.58        1.01     37.88 o 
   6  12   6       10.67       21.80     28.35 o 
  -5  13   6        0.32      -12.34     22.30 o 
  -4  13   6       65.72       63.86     21.98 o 
  -3  13   6        0.28       20.61     21.83 o 
  -2  13   6      326.50      295.88     27.96 o 
  -1  13   6       11.00       25.65     23.72 o 
   0  13   6       73.13       89.17     22.48 o 
   1  13   6        4.46       13.82     23.51 o 
   2  13   6        6.18       14.45     22.09 o 
   3  13   6        0.05       -2.08     25.10 o 
   4  13   6       91.07       86.30     24.45 o 
   5  13   6        1.85       -0.46     23.45 o 
  -3  14   6        2.54       17.38     26.49 o 
  -2  14   6       61.23       77.24     25.94 o 
  -1  14   6        6.94      -19.08     22.35 o 
   0  14   6       24.86       28.78     22.36 o 
   1  14   6       20.54       -8.41     26.45 o 
   2  14   6      101.16      125.20     31.52 o 
 -11   0   7      237.53      184.20     44.55 o 
  -9   0   7      402.63      419.16     29.76 o 
  -7   0   7      535.63      563.07     33.40 o 
  -5   0   7        1.84       16.72     30.88 o 
  -3   0   7     2415.10     2481.54     86.78 o 
  -1   0   7     4515.47     4382.25    113.25 o 
   1   0   7     3334.09     3748.00    145.20 o 
   3   0   7      224.31      238.45     31.99 o 
   5   0   7      259.81      323.83     31.84 o 
   7   0   7      241.54      307.16     37.48 o 
   9   0   7      282.41      311.69     42.33 o 
  11   0   7       90.88       94.42     77.65 o 
 -12   1   7       10.07       -3.95     33.44 o 
 -11   1   7        4.65        1.71     25.31 o 
 -10   1   7        9.34       -1.54     25.78 o 
  -9   1   7      270.24      290.95     19.33 o 
  -8   1   7        5.85       10.05     17.87 o 
  -7   1   7     3281.09     3735.62    103.73 o 
  -6   1   7      179.84      175.35     16.59 o 
  -5   1   7     1608.51     1591.22     57.97 o 
  -4   1   7       56.96       61.40     21.97 o 
  -3   1   7      985.04      982.36     38.92 o 
  -2   1   7       16.52       34.68     18.14 o 
  -1   1   7      728.95      779.34     26.26 o 
   0   1   7      224.78      209.39     18.67 o 
   1   1   7     1005.88     1095.02     44.13 o 
   2   1   7      240.08      220.46     18.81 o 
   3   1   7     1069.47     1047.26     50.93 o 
   4   1   7       91.96       93.52     19.45 o 
   5   1   7     1264.85     1278.23     82.65 o 
   6   1   7        3.35        0.67     23.04 o 
   7   1   7      259.76      261.76     20.17 o 
   8   1   7        2.80       -1.66     22.52 o 
   9   1   7      238.57      219.81     26.62 o 
  10   1   7        0.54        9.09     29.17 o 
  11   1   7      281.47      245.62     53.58 o 
 -12   2   7        3.67        3.67     36.56 o 
 -11   2   7      148.32      138.57     26.46 o 
 -10   2   7        4.94        6.34     23.26 o 
  -9   2   7      255.10      252.33     25.13 o 
  -8   2   7       22.54       21.99     22.23 o 
  -7   2   7       86.86       90.77     21.72 o 
  -6   2   7      214.60      205.00     19.34 o 
  -5   2   7      339.15      345.34     16.25 o 
  -4   2   7       39.15       39.50     16.25 o 
  -3   2   7     1970.55     1902.32     77.46 o 
  -2   2   7      191.38      188.49     18.33 o 
  -1   2   7     3955.89     3926.15     21.19 o 
   0   2   7       13.11        8.01     19.80 o 
   1   2   7     5032.64     4862.04     25.10 o 
   2   2   7       43.01       25.59     16.48 o 
   3   2   7      517.76      566.06     19.24 o 
   4   2   7       67.19       60.57     17.51 o 
   5   2   7      382.19      372.87     20.08 o 
   6   2   7        8.15       10.12     23.00 o 
   7   2   7     1193.98     1204.72     47.51 o 
   8   2   7       36.41       27.31     24.25 o 
   9   2   7      576.96      624.92     34.01 o 
  10   2   7        1.00        4.42     26.68 o 
  11   2   7       10.38       19.71     39.86 o 
 -12   3   7       87.04      101.21     29.50 o 
 -11   3   7        0.11       -0.33     24.70 o 
 -10   3   7        6.14        2.68     28.83 o 
  -9   3   7      160.80      169.28     24.59 o 
  -8   3   7        4.56      -12.26     24.57 o 
  -7   3   7     2675.78     2807.98    134.66 o 
  -6   3   7       31.05       32.76     17.65 o 
  -5   3   7     2352.73     2379.12     89.88 o 
  -4   3   7      122.88      101.46     14.68 o 
  -3   3   7      272.00      302.55     18.44 o 
  -2   3   7      242.94      231.97     15.11 o 
  -1   3   7      136.33      108.33     18.07 o 
   0   3   7        2.57        5.81     15.38 o 
   1   3   7      527.88      510.34     20.05 o 
   2   3   7       67.74       56.21     19.44 o 
   3   3   7     1326.34     1201.34     31.63 o 
   4   3   7        1.02       -4.40     17.27 o 
   5   3   7     2726.61     2754.91     25.02 o 
   6   3   7       13.18       36.81     25.22 o 
   7   3   7      530.90      517.96     26.04 o 
   8   3   7       11.36       11.64     24.11 o 
   9   3   7       30.11       26.03     28.83 o 
  10   3   7        0.03       11.67     27.84 o 
  11   3   7       66.12       75.88     38.54 o 
 -12   4   7        3.64        1.96     28.35 o 
 -11   4   7      103.39       94.59     33.68 o 
 -10   4   7       77.62       60.75     28.74 o 
  -9   4   7      398.67      368.71     27.45 o 
  -8   4   7        2.07       -4.27     21.63 o 
  -7   4   7      567.67      613.11     24.38 o 
  -6   4   7      269.30      274.13     23.85 o 
  -5   4   7        8.61        2.74     17.08 o 
  -4   4   7      468.45      437.27     21.42 o 
  -3   4   7      656.01      612.26     30.07 o 
  -2   4   7       27.22       14.70     15.30 o 
  -1   4   7     2124.02     2173.67     84.45 o 
   0   4   7       40.03       34.18     19.49 o 
   1   4   7     2409.17     2316.95     18.72 o 
   2   4   7        9.59       10.79     16.37 o 
   3   4   7        2.59       13.25     21.07 o 
   4   4   7       97.15      110.69     17.29 o 
   5   4   7      371.07      363.05     23.75 o 
   6   4   7       21.39       32.42     22.34 o 
   7   4   7      690.89      670.64     52.47 o 
   8   4   7        3.09        6.33     23.95 o 
   9   4   7      407.17      417.19     30.39 o 
  10   4   7        0.33       -3.20     28.86 o 
  11   4   7        8.13       12.36     41.24 o 
 -12   5   7        2.55       10.16     33.55 o 
 -11   5   7        0.85        3.82     32.74 o 
 -10   5   7        1.55       21.23     28.16 o 
  -9   5   7       14.24       14.68     25.96 o 
  -8   5   7      297.94      295.11     25.05 o 
  -7   5   7      576.69      580.78     27.73 o 
  -6   5   7      406.79      371.87     22.21 o 
  -5   5   7      609.84      647.91     53.46 o 
  -4   5   7      123.10      118.53     17.57 o 
  -3   5   7      762.51      774.24     40.93 o 
  -2   5   7      707.04      707.90     32.33 o 
  -1   5   7      141.26      144.57     19.43 o 
   0   5   7       13.19       25.26     19.09 o 
   1   5   7      775.38      669.94     60.19 o 
   2   5   7      219.00      213.15     18.04 o 
   3   5   7     1601.78     1604.84     82.99 o 
   4   5   7        0.62       18.83     21.09 o 
   5   5   7     1593.03     1614.27     43.99 o 
   6   5   7      154.59      174.01     22.64 o 
   7   5   7       95.64       99.66     21.98 o 
   8   5   7        4.81       -1.12     26.71 o 
   9   5   7       52.41       38.81     26.49 o 
  10   5   7       29.07       22.34     34.33 o 
  11   5   7       45.68       40.27     33.92 o 
 -11   6   7      120.00      106.59     32.58 o 
 -10   6   7        0.07      -15.43     22.91 o 
  -9   6   7      195.02      191.09     29.09 o 
  -8   6   7       17.64       12.04     22.11 o 
  -7   6   7       79.39       73.27     18.64 o 
  -6   6   7        0.24       10.09     22.33 o 
  -5   6   7      562.11      615.71     30.88 o 
  -4   6   7        2.51       10.96     21.41 o 
  -3   6   7     3286.69     3346.66     25.95 o 
  -2   6   7       11.00       31.11     17.46 o 
  -1   6   7     3377.58     3257.55     22.89 o 
   0   6   7        3.21       14.87     19.18 o 
   1   6   7     1325.83     1304.19     98.28 o 
   2   6   7      116.84      111.16     19.36 o 
   3   6   7        3.00       19.21     23.28 o 
   4   6   7       46.19       54.37     23.02 o 
   5   6   7       95.15      110.95     22.71 o 
   6   6   7       24.19       28.14     24.41 o 
   7   6   7      136.69      139.35     21.90 o 
   8   6   7        2.70       -1.16     25.67 o 
   9   6   7      260.06      223.94     28.93 o 
  10   6   7       12.88       16.09     32.07 o 
 -11   7   7       38.43       46.43     27.52 o 
 -10   7   7        3.60      -13.71     29.21 o 
  -9   7   7       48.67       48.28     25.37 o 
  -8   7   7        3.88       -1.50     25.96 o 
  -7   7   7      577.63      553.11     34.91 o 
  -6   7   7       14.40       13.39     22.08 o 
  -5   7   7      554.69      615.53     24.05 o 
  -4   7   7      119.21      119.43     22.84 o 
  -3   7   7     1727.91     1911.32    124.93 o 
  -2   7   7        5.89       12.81     19.72 o 
  -1   7   7      857.18      855.65     52.09 o 
   0   7   7      341.14      320.22     30.27 o 
   1   7   7      944.28      954.90     40.88 o 
   2   7   7      126.05      147.79     21.70 o 
   3   7   7      947.07      893.59     68.77 o 
   4   7   7       20.99       61.28     22.56 o 
   5   7   7      394.83      418.59     21.67 o 
   6   7   7        4.90        6.66     18.17 o 
   7   7   7       38.24       27.25     23.71 o 
   8   7   7        0.20       16.22     25.29 o 
   9   7   7       58.76       37.35     33.05 o 
  10   7   7       30.56       39.72     31.02 o 
 -10   8   7       16.87        4.13     31.76 o 
  -9   8   7      257.82      239.70     30.32 o 
  -8   8   7       52.90       46.28     23.40 o 
  -7   8   7      109.94      113.34     29.16 o 
  -6   8   7        9.78       -3.29     21.55 o 
  -5   8   7       26.78       16.17     22.06 o 
  -4   8   7       15.42       10.89     20.12 o 
  -3   8   7      536.37      566.72     20.51 o 
  -2   8   7        4.53       26.53     19.31 o 
  -1   8   7      428.21      445.46     27.36 o 
   0   8   7       32.96       29.59     16.29 o 
   1   8   7      492.82      595.34     26.56 o 
   2   8   7       47.46       60.29     19.08 o 
   3   8   7      159.08      142.17     20.81 o 
   4   8   7        1.10        4.67     21.71 o 
   5   8   7       58.09       48.21     19.92 o 
   6   8   7        0.01      -16.45     26.06 o 
   7   8   7      256.62      253.88     29.30 o 
   8   8   7        0.64       10.65     24.72 o 
   9   8   7      160.27      175.82     32.67 o 
  -9   9   7        0.69      -27.28     29.15 o 
  -8   9   7        2.60      -20.80     24.83 o 
  -7   9   7      454.08      406.18     25.49 o 
  -6   9   7      136.61      134.91     24.18 o 
  -5   9   7      757.22      898.65     43.60 o 
  -4   9   7       75.56       65.30     17.39 o 
  -3   9   7      577.88      617.29     24.08 o 
  -2   9   7        1.32       29.15     18.42 o 
  -1   9   7       46.61       57.75     17.75 o 
   0   9   7        0.12       -0.85     16.46 o 
   1   9   7      444.99      526.34     23.77 o 
   2   9   7       72.40       66.86     19.99 o 
   3   9   7      322.89      350.69     26.77 o 
   4   9   7       87.73       48.64     22.17 o 
   5   9   7      177.14      179.44     24.00 o 
   6   9   7       27.49       14.40     21.59 o 
   7   9   7       21.40       19.26     28.06 o 
   8   9   7        9.66       38.01     28.67 o 
   9   9   7       16.98       49.13     31.88 o 
  -9  10   7       17.86      -23.54     31.78 o 
  -8  10   7       15.10       15.63     29.34 o 
  -7  10   7       18.88       -1.44     27.66 o 
  -6  10   7        1.53        1.51     25.48 o 
  -5  10   7        9.23       25.39     19.21 o 
  -4  10   7        0.58       14.70     23.68 o 
  -3  10   7      428.01      477.56     32.19 o 
  -2  10   7        6.09       -0.06     16.22 o 
  -1  10   7      859.43      898.90     61.74 o 
   0  10   7        8.23        3.54     19.89 o 
   1  10   7      573.95      603.78     38.34 o 
   2  10   7       79.62       48.20     24.02 o 
   3  10   7        9.01       10.34     18.41 o 
   4  10   7       34.64       27.85     21.86 o 
   5  10   7       83.92       81.69     25.69 o 
   6  10   7        1.02       24.34     21.16 o 
   7  10   7      111.48      136.29     29.63 o 
   8  10   7        0.74        1.33     27.31 o 
  -8  11   7        4.39       -5.25     40.24 o 
  -7  11   7       91.06       88.75     26.58 o 
  -6  11   7       10.73        0.41     27.12 o 
  -5  11   7      319.44      315.36     26.06 o 
  -4  11   7       28.40       31.99     25.59 o 
  -3  11   7      188.02      171.32     22.24 o 
  -2  11   7       39.98       17.41     20.58 o 
  -1  11   7       10.27        6.97     21.90 o 
   0  11   7        9.54       11.03     23.73 o 
   1  11   7      317.85      282.55     22.72 o 
   2  11   7       24.82       28.07     23.56 o 
   3  11   7      352.72      307.96     20.06 o 
   4  11   7       11.33       -3.99     21.43 o 
   5  11   7      204.31      216.71     30.41 o 
   6  11   7       31.65       11.74     29.25 o 
   7  11   7        1.03      -21.61     23.41 o 
  -6  12   7        1.12       10.60     23.82 o 
  -5  12   7        3.91        7.10     24.72 o 
  -4  12   7        1.42      -25.15     25.15 o 
  -3  12   7       72.83       62.80     27.89 o 
  -2  12   7       16.72       -1.90     20.07 o 
  -1  12   7      167.68      143.67     20.51 o 
   0  12   7       16.86       29.25     18.91 o 
   1  12   7      166.95      131.43     20.56 o 
   2  12   7        0.00       15.20     20.90 o 
   3  12   7        5.17       14.24     23.41 o 
   4  12   7        2.45       35.01     29.23 o 
   5  12   7        1.53       -3.40     25.88 o 
  -4  13   7        0.22       -4.24     21.84 o 
  -3  13   7      176.91      165.27     24.80 o 
  -2  13   7        0.50        7.48     23.04 o 
  -1  13   7        1.45        9.04     24.89 o 
   0  13   7        0.30      -21.27     30.86 o 
   1  13   7      220.94      215.01     25.32 o 
   2  13   7       20.60       19.37     26.19 o 
   3  13   7      137.21      144.14     24.13 o 
   4  13   7        3.50       11.10     35.15 o 
 -12   0   8      148.91      125.82     45.07 o 
 -10   0   8      300.34      256.01     34.05 o 
  -8   0   8       36.42       31.55     28.53 o 
  -6   0   8      128.30      134.74     27.03 o 
  -4   0   8     4618.22     4767.71     37.74 o 
  -2   0   8     1752.60     1830.16     59.85 o 
   0   0   8       27.79       23.43     31.10 o 
   2   0   8     1005.19      994.20    115.44 o 
   4   0   8     3336.41     3399.43     35.13 o 
   6   0   8      890.18     1013.52     40.56 o 
   8   0   8      226.49      222.16     24.95 o 
  10   0   8       89.33       80.12     43.10 o 
 -12   1   8       61.91       96.76     30.77 o 
 -11   1   8        8.02       19.24     26.48 o 
 -10   1   8      270.63      219.19     22.39 o 
  -9   1   8       23.83       16.69     23.40 o 
  -8   1   8      768.42      786.18     34.77 o 
  -7   1   8       17.80       26.52     19.23 o 
  -6   1   8      595.26      644.25     24.62 o 
  -5   1   8        7.33       12.03     17.38 o 
  -4   1   8        1.21       37.33     34.81 o 
  -3   1   8       15.81       21.33     19.43 o 
  -2   1   8      274.11      293.94     21.77 o 
  -1   1   8      137.87      132.71     18.31 o 
   0   1   8     1642.59     1587.57     36.10 o 
   1   1   8        0.24      -10.77     17.96 o 
   2   1   8     2027.46     2091.73    117.95 o 
   3   1   8        7.16        8.41     21.37 o 
   4   1   8      546.69      566.35     35.42 o 
   5   1   8        0.19      -10.81     19.83 o 
   6   1   8       19.08       18.34     22.66 o 
   7   1   8       27.70       30.78     21.85 o 
   8   1   8      405.54      406.47     21.42 o 
   9   1   8       37.74       34.85     26.31 o 
  10   1   8      362.11      301.25     30.59 o 
  11   1   8        0.02        8.68     38.75 o 
 -12   2   8       77.80       83.03     28.53 o 
 -11   2   8        3.75       11.98     29.33 o 
 -10   2   8      162.56      118.32     28.94 o 
  -9   2   8       67.07       76.21     25.97 o 
  -8   2   8       37.83       23.60     17.55 o 
  -7   2   8       20.24       15.80     19.16 o 
  -6   2   8       99.43      124.41     19.68 o 
  -5   2   8      281.01      291.68     22.14 o 
  -4   2   8     3700.03     3554.51     20.88 o 
  -3   2   8       19.05       27.11     17.40 o 
  -2   2   8     1509.71     1538.59     39.43 o 
  -1   2   8       24.84       19.01     17.89 o 
   0   2   8       58.14       59.19     19.74 o 
   1   2   8        4.20        4.44     17.66 o 
   2   2   8     1541.00     1593.72     53.99 o 
   3   2   8        3.80       -5.80     14.88 o 
   4   2   8     2416.16     2383.24     18.86 o 
   5   2   8       18.36       25.05     19.56 o 
   6   2   8      633.22      644.01     39.67 o 
   7   2   8       13.75       11.04     19.97 o 
   8   2   8      310.37      360.01     30.28 o 
   9   2   8        2.83       -9.78     29.67 o 
  10   2   8       32.75       38.48     29.85 o 
  11   2   8        4.52       -2.63     34.64 o 
 -12   3   8        7.90       18.72     28.34 o 
 -11   3   8        6.19       18.92     29.05 o 
 -10   3   8      157.31      143.56     26.07 o 
  -9   3   8       12.39       26.21     28.92 o 
  -8   3   8      352.61      377.91     21.30 o 
  -7   3   8       26.17       47.44     20.31 o 
  -6   3   8      359.86      390.96     25.57 o 
  -5   3   8       15.62       29.67     23.37 o 
  -4   3   8        9.32       16.14     15.06 o 
  -3   3   8        0.24        7.36     14.13 o 
  -2   3   8     1519.25     1313.72     48.67 o 
  -1   3   8       18.61       12.93     16.36 o 
   0   3   8     1459.98     1474.14     74.19 o 
   1   3   8       14.80        1.98     17.38 o 
   2   3   8      779.27      783.19     26.26 o 
   3   3   8      166.59      173.79     15.30 o 
   4   3   8      612.39      576.41     30.75 o 
   5   3   8      176.02      164.38     23.23 o 
   6   3   8        3.40        4.59     22.05 o 
   7   3   8       33.41       34.33     21.68 o 
   8   3   8      285.37      286.18     29.80 o 
   9   3   8        8.15       -0.84     28.43 o 
  10   3   8      356.50      351.75     35.72 o 
  11   3   8        0.13        0.50     31.32 o 
 -11   4   8       17.87       48.86     32.53 o 
 -10   4   8       11.36        2.18     28.07 o 
  -9   4   8       24.27       23.77     23.58 o 
  -8   4   8       10.51       28.43     21.51 o 
  -7   4   8      128.69      128.19     20.51 o 
  -6   4   8      339.54      388.30     31.58 o 
  -5   4   8       95.38       99.28     23.08 o 
  -4   4   8     4033.68     3838.69     22.64 o 
  -3   4   8     1192.67     1162.15     35.05 o 
  -2   4   8     2871.13     2954.26     83.51 o 
  -1   4   8      367.86      338.70     21.57 o 
   0   4   8      395.59      381.43     21.04 o 
   1   4   8      255.50      240.13     15.66 o 
   2   4   8      364.06      363.14     19.71 o 
   3   4   8      138.12      163.54     20.05 o 
   4   4   8     1105.87     1196.46    104.99 o 
   5   4   8       75.73       97.68     25.20 o 
   6   4   8      376.25      414.65     29.68 o 
   7   4   8      148.99      158.34     24.42 o 
   8   4   8      357.43      345.68     29.94 o 
   9   4   8        3.30        6.02     25.01 o 
  10   4   8       14.75       -5.08     34.21 o 
  11   4   8        7.50        3.09     39.72 o 
 -11   5   8        0.01       23.28     31.66 o 
 -10   5   8      224.26      199.48     26.05 o 
  -9   5   8        0.01       11.03     25.63 o 
  -8   5   8      489.73      507.93     27.25 o 
  -7   5   8       39.74       37.82     18.54 o 
  -6   5   8      426.11      443.11     26.75 o 
  -5   5   8      202.41      197.83     21.37 o 
  -4   5   8       53.45       62.71     22.95 o 
  -3   5   8        3.51        8.12     23.46 o 
  -2   5   8      601.24      614.11     36.75 o 
  -1   5   8      485.88      494.74     20.32 o 
   0   5   8     2140.52     2039.96    103.59 o 
   1   5   8      432.33      431.38     34.08 o 
   2   5   8     1977.30     1978.93     53.65 o 
   3   5   8       28.15       51.21     25.68 o 
   4   5   8      640.77      621.29     27.20 o 
   5   5   8       13.44        7.73     22.11 o 
   6   5   8       70.28       63.72     18.52 o 
   7   5   8        0.12        0.42     23.66 o 
   8   5   8      297.24      281.22     29.47 o 
   9   5   8       55.63       31.86     25.09 o 
  10   5   8       80.70       95.21     32.22 o 
 -11   6   8        3.54       -7.70     31.74 o 
 -10   6   8       34.87       72.59     32.65 o 
  -9   6   8       45.44       27.63     25.65 o 
  -8   6   8       19.44       13.00     23.72 o 
  -7   6   8      146.19      135.98     22.99 o 
  -6   6   8       37.63       36.83     20.00 o 
  -5   6   8        6.62       16.28     20.12 o 
  -4   6   8      335.87      383.42     25.97 o 
  -3   6   8      219.08      246.58     23.32 o 
  -2   6   8       15.25       20.13     21.31 o 
  -1   6   8       57.67       50.65     21.25 o 
   0   6   8        4.54       13.42     19.64 o 
   1   6   8      589.00      619.40     24.86 o 
   2   6   8       50.17       56.17     23.01 o 
   3   6   8       22.67       25.91     22.40 o 
   4   6   8     1227.30     1278.79    102.68 o 
   5   6   8       14.09        3.41     21.95 o 
   6   6   8      648.60      649.29     26.79 o 
   7   6   8       12.80       31.64     28.76 o 
   8   6   8      235.42      189.50     22.04 o 
   9   6   8        2.75        7.70     26.52 o 
  10   6   8       11.82       -0.23     30.30 o 
 -10   7   8       22.55       27.64     26.28 o 
  -9   7   8        0.51        7.56     29.57 o 
  -8   7   8      338.67      288.11     26.46 o 
  -7   7   8       62.29       41.71     22.00 o 
  -6   7   8      536.00      555.55     36.38 o 
  -5   7   8       61.34       63.02     18.53 o 
  -4   7   8       26.13       10.97     20.27 o 
  -3   7   8        2.91        1.43     22.88 o 
  -2   7   8      395.46      401.07     20.36 o 
  -1   7   8       17.92       18.87     20.97 o 
   0   7   8     1968.70     2185.16     52.26 o 
   1   7   8       11.21        3.15     22.59 o 
   2   7   8      980.20     1075.76     77.49 o 
   3   7   8        0.35       -4.74     22.07 o 
   4   7   8        4.46       10.47     21.85 o 
   5   7   8        9.53       10.41     18.25 o 
   6   7   8      138.88      123.58     26.08 o 
   7   7   8       50.98       44.10     28.57 o 
   8   7   8      153.91      120.37     24.82 o 
   9   7   8        0.16        5.22     31.53 o 
 -10   8   8       39.68       30.29     50.14 o 
  -9   8   8       12.51       22.62     29.04 o 
  -8   8   8       87.14       78.47     23.26 o 
  -7   8   8        6.88       12.83     23.54 o 
  -6   8   8      128.55      132.39     24.20 o 
  -5   8   8       19.76       14.16     23.41 o 
  -4   8   8      556.78      565.30     33.15 o 
  -3   8   8        4.81       -2.65     20.21 o 
  -2   8   8      202.71      247.43     21.53 o 
  -1   8   8        3.62       10.40     20.26 o 
   0   8   8      145.54      150.78     20.80 o 
   1   8   8       42.09       36.28     18.78 o 
   2   8   8       27.95       30.79     19.88 o 
   3   8   8       82.98       75.67     18.66 o 
   4   8   8      672.15      666.63     20.46 o 
   5   8   8       12.47       22.98     29.07 o 
   6   8   8      666.93      623.31     27.75 o 
   7   8   8        5.19        6.18     25.12 o 
   8   8   8      194.11      202.24     32.88 o 
   9   8   8        0.77       -7.65     32.64 o 
  -9   9   8        6.13       14.08     28.05 o 
  -8   9   8      164.27      168.12     27.53 o 
  -7   9   8       29.87       35.22     25.26 o 
  -6   9   8      299.67      299.27     26.54 o 
  -5   9   8        0.02       13.53     21.87 o 
  -4   9   8       14.60        4.15     23.76 o 
  -3   9   8        4.56        5.75     20.43 o 
  -2   9   8      145.20      174.82     22.09 o 
  -1   9   8       10.74       17.71     19.85 o 
   0   9   8      545.37      543.90     20.00 o 
   1   9   8        3.07        2.47     18.33 o 
   2   9   8      279.50      284.40     19.23 o 
   3   9   8        3.14       14.51     23.73 o 
   4   9   8       20.22       16.23     25.76 o 
   5   9   8       14.13        4.49     25.61 o 
   6   9   8        9.09       37.44     22.71 o 
   7   9   8        4.00       29.26     32.62 o 
   8   9   8       99.18       94.73     27.90 o 
  -8  10   8       22.06       20.63     31.68 o 
  -7  10   8        0.22        8.63     26.82 o 
  -6  10   8        2.92        5.99     29.75 o 
  -5  10   8        7.92        0.85     21.52 o 
  -4  10   8      132.90      122.42     22.01 o 
  -3  10   8        4.82       -3.73     20.52 o 
  -2  10   8      172.16      185.13     26.48 o 
  -1  10   8       39.98       22.57     23.95 o 
   0  10   8       16.47      -11.11     29.12 o 
   1  10   8       10.26       14.37     23.74 o 
   2  10   8      104.07       84.66     23.87 o 
   3  10   8        0.75       21.55     23.56 o 
   4  10   8      442.87      422.65     26.63 o 
   5  10   8       30.42       -1.45     31.20 o 
   6  10   8      214.13      217.28     25.43 o 
   7  10   8       21.57        6.00     27.82 o 
  -7  11   8        0.04        0.60     30.78 o 
  -6  11   8       17.68       47.89     28.97 o 
  -5  11   8        0.72       -3.49     23.43 o 
  -4  11   8        0.06       10.27     23.76 o 
  -3  11   8       12.35        5.46     23.37 o 
  -2  11   8       66.34       96.24     25.76 o 
  -1  11   8       16.50       24.81     20.30 o 
   0  11   8      269.23      238.85     24.09 o 
   1  11   8        0.06       -3.99     23.45 o 
   2  11   8      332.62      311.26     26.37 o 
   3  11   8        4.91       12.63     26.74 o 
   4  11   8      141.95      149.91     30.12 o 
   5  11   8       16.89       27.98     26.57 o 
   6  11   8       16.17      -14.17     28.41 o 
  -5  12   8        0.05      -21.15     25.58 o 
  -4  12   8      147.99      128.56     32.41 o 
  -3  12   8       13.31       31.27     23.04 o 
  -2  12   8       75.01       72.23     27.38 o 
  -1  12   8        6.22      -16.60     25.32 o 
   0  12   8       65.18       85.22     27.18 o 
   1  12   8        3.81        0.73     23.55 o 
   2  12   8        0.60      -22.87     29.31 o 
   3  12   8       31.28       51.17     26.50 o 
   4  12   8      109.46      123.77     38.37 o 
  -2  13   8       37.38       54.23     23.13 o 
  -1  13   8        0.22       -7.17     23.62 o 
   0  13   8      211.21      213.01     21.53 o 
   1  13   8        0.07       12.21     23.95 o 
   2  13   8      115.43       94.39     36.16 o 
 -11   0   9       11.95       14.22     45.03 o 
  -9   0   9      126.35      113.04     33.75 o 
  -7   0   9      333.92      445.27     36.87 o 
  -5   0   9      418.30      505.76     48.62 o 
  -3   0   9       55.47       71.96     31.92 o 
  -1   0   9     1360.84     1447.84     75.95 o 
   1   0   9     2517.54     2654.78    153.92 o 
   3   0   9     2885.95     2940.40    143.47 o 
   5   0   9     1755.90     1718.28     46.64 o 
   7   0   9      137.20      159.17     35.18 o 
   9   0   9        4.42       -4.69     33.89 o 
 -11   1   9       20.26        8.62     28.88 o 
 -10   1   9        0.09       12.22     24.85 o 
  -9   1   9       43.50       32.14     21.91 o 
  -8   1   9       11.26       11.81     18.52 o 
  -7   1   9        6.69       11.59     20.22 o 
  -6   1   9      243.67      277.59     21.38 o 
  -5   1   9      599.89      673.78     26.07 o 
  -4   1   9       64.75       90.50     21.70 o 
  -3   1   9     1014.13     1126.36     33.86 o 
  -2   1   9       92.18       89.18     17.93 o 
  -1   1   9     3655.20     3665.89     40.56 o 
   0   1   9       22.14        6.82     17.63 o 
   1   1   9     1405.50     1421.47     70.06 o 
   2   1   9      153.18      149.03     17.92 o 
   3   1   9       14.63       48.64     21.79 o 
   4   1   9        9.42        6.72     23.22 o 
   5   1   9      663.38      741.80     28.09 o 
   6   1   9        1.57      -15.76     20.09 o 
   7   1   9     1087.31     1058.78     23.33 o 
   8   1   9       12.71       17.70     23.19 o 
   9   1   9      135.74      128.05     25.24 o 
  10   1   9        0.44       -4.68     29.34 o 
 -11   2   9        7.91       10.82     28.47 o 
 -10   2   9        8.24        7.73     20.99 o 
  -9   2   9       96.22       95.15     26.01 o 
  -8   2   9        6.21       -2.07     24.09 o 
  -7   2   9      375.61      404.44     21.25 o 
  -6   2   9       65.39       87.03     22.60 o 
  -5   2   9      631.36      627.87     25.84 o 
  -4   2   9        8.37        4.08     19.59 o 
  -3   2   9      410.82      421.27     22.31 o 
  -2   2   9       68.42       70.32     19.01 o 
  -1   2   9      310.88      303.37     20.21 o 
   0   2   9      453.56      429.65     20.00 o 
   1   2   9     1854.05     1770.33     79.23 o 
   2   2   9       60.41       78.50     18.43 o 
   3   2   9     1659.88     1631.56     80.32 o 
   4   2   9       11.53       22.80     18.98 o 
   5   2   9      373.47      421.16     23.50 o 
   6   2   9       19.43       21.44     18.43 o 
   7   2   9        5.56        0.46     25.69 o 
   8   2   9       14.41        6.95     25.64 o 
   9   2   9        5.92       15.66     27.81 o 
  10   2   9        2.55       15.06     29.02 o 
 -11   3   9       48.16       36.94     28.30 o 
 -10   3   9        0.55       10.28     32.39 o 
  -9   3   9       97.33       56.30     25.97 o 
  -8   3   9       25.55       23.62     26.01 o 
  -7   3   9       15.58        4.68     20.16 o 
  -6   3   9        3.41       -9.33     18.65 o 
  -5   3   9      213.73      235.16     18.42 o 
  -4   3   9       55.71       60.82     19.53 o 
  -3   3   9      519.43      564.73     31.72 o 
  -2   3   9        9.41       17.69     21.56 o 
  -1   3   9     3524.60     3671.19     24.25 o 
   0   3   9       20.68       12.48     15.30 o 
   1   3   9     1254.27     1356.55     67.29 o 
   2   3   9        7.55        5.36     19.71 o 
   3   3   9        1.65       22.21     22.89 o 
   4   3   9       19.56       -4.17     19.15 o 
   5   3   9      386.84      364.40     17.75 o 
   6   3   9      130.72      122.12     20.25 o 
   7   3   9      639.95      664.77     39.43 o 
   8   3   9       17.32       12.81     25.50 o 
   9   3   9       69.77       48.52     27.52 o 
  10   3   9        3.90        0.73     34.46 o 
 -11   4   9        0.11        9.71     30.92 o 
 -10   4   9        5.85       -8.44     32.86 o 
  -9   4   9       87.30       63.82     23.67 o 
  -8   4   9       15.70       15.88     21.86 o 
  -7   4   9      391.46      409.88     24.36 o 
  -6   4   9        1.36        3.47     21.84 o 
  -5   4   9      578.30      600.14     22.08 o 
  -4   4   9        0.48       -6.05     19.36 o 
  -3   4   9      176.07      198.42     18.70 o 
  -2   4   9       27.34       35.93     23.35 o 
  -1   4   9      477.64      476.25     24.52 o 
   0   4   9      119.96      113.78     18.87 o 
   1   4   9     2628.98     2854.36    134.12 o 
   2   4   9        0.88        9.61     23.15 o 
   3   4   9     1894.30     2038.95    103.28 o 
   4   4   9      103.34      143.42     22.86 o 
   5   4   9      237.06      262.74     20.70 o 
   6   4   9       22.60       12.82     18.16 o 
   7   4   9       10.65       14.42     25.91 o 
   8   4   9        5.86       11.74     22.99 o 
   9   4   9       22.02       20.34     32.80 o 
  10   4   9        5.96        4.25     30.26 o 
 -10   5   9        0.02       -3.68     26.45 o 
  -9   5   9      129.27      117.25     28.47 o 
  -8   5   9        8.07        3.66     25.63 o 
  -7   5   9       53.48       33.52     23.91 o 
  -6   5   9        0.75        1.54     18.28 o 
  -5   5   9      563.59      608.17     39.98 o 
  -4   5   9      227.07      282.97     25.31 o 
  -3   5   9      527.17      542.88     47.30 o 
  -2   5   9      212.44      224.36     23.50 o 
  -1   5   9     1326.41     1384.20     91.71 o 
   0   5   9      303.61      282.00     20.16 o 
   1   5   9      236.52      232.15     20.12 o 
   2   5   9      423.17      458.93     26.11 o 
   3   5   9        0.12        9.39     20.29 o 
   4   5   9        1.57        1.49     21.75 o 
   5   5   9      215.74      200.78     22.14 o 
   6   5   9       18.39       11.86     23.71 o 
   7   5   9      683.20      664.48     28.06 o 
   8   5   9        0.09        8.53     27.71 o 
   9   5   9      102.93      116.68     29.32 o 
  10   5   9       17.76       60.77     69.80 o 
 -10   6   9        2.30      -25.53     31.39 o 
  -9   6   9       75.10       88.33     29.46 o 
  -8   6   9        3.91       16.51     28.32 o 
  -7   6   9      282.85      267.39     25.60 o 
  -6   6   9       15.50       22.72     22.02 o 
  -5   6   9      621.15      593.26     35.73 o 
  -4   6   9       40.74       49.79     22.13 o 
  -3   6   9      363.76      364.88     23.66 o 
  -2   6   9       45.58       37.02     18.92 o 
  -1   6   9       29.64       21.74     20.68 o 
   0   6   9       51.58       63.52     25.36 o 
   1   6   9      485.51      560.30     37.41 o 
   2   6   9        0.05       -4.64     21.84 o 
   3   6   9     1194.90     1312.61     73.22 o 
   4   6   9       27.67        0.23     19.95 o 
   5   6   9      657.52      734.09     45.59 o 
   6   6   9       12.29       19.64     28.80 o 
   7   6   9       23.17       13.56     21.54 o 
   8   6   9        0.02       -1.87     26.92 o 
   9   6   9       36.08       19.40     25.79 o 
  -9   7   9       89.12       57.09     29.47 o 
  -8   7   9       13.41       -1.82     27.07 o 
  -7   7   9       21.61       17.92     25.66 o 
  -6   7   9        3.94        4.60     23.84 o 
  -5   7   9      423.26      409.36     25.28 o 
  -4   7   9        2.20       -2.43     19.87 o 
  -3   7   9      795.52      809.13     20.78 o 
  -2   7   9        0.80       -7.23     20.03 o 
  -1   7   9      849.75      922.85     59.47 o 
   0   7   9        3.35       -2.12     21.88 o 
   1   7   9       39.69       45.12     22.08 o 
   2   7   9       48.69       52.80     21.75 o 
   3   7   9       27.57       10.55     24.30 o 
   4   7   9       94.05       94.79     29.27 o 
   5   7   9       21.35       35.40     21.97 o 
   6   7   9        0.10       -3.90     21.74 o 
   7   7   9      152.60      138.97     31.20 o 
   8   7   9        0.02       -8.81     31.94 o 
   9   7   9       61.05       88.34     49.42 o 
  -9   8   9       45.17       52.38     24.87 o 
  -8   8   9        0.41        6.84     29.48 o 
  -7   8   9       48.86       56.73     21.41 o 
  -6   8   9        0.56        0.21     20.25 o 
  -5   8   9       42.58       44.59     26.01 o 
  -4   8   9        6.00       -4.75     29.16 o 
  -3   8   9       10.29        4.39     22.01 o 
  -2   8   9       55.06       33.27     18.56 o 
  -1   8   9      427.02      425.68     19.68 o 
   0   8   9       14.87       26.95     21.87 o 
   1   8   9     1070.42     1039.83     79.69 o 
   2   8   9        9.73        8.29     23.86 o 
   3   8   9     1352.30     1395.27     56.45 o 
   4   8   9       24.29       24.04     26.01 o 
   5   8   9      561.89      509.92     24.89 o 
   6   8   9        0.04        8.79     21.22 o 
   7   8   9        3.64      -12.43     29.27 o 
   8   8   9       21.21       36.93     24.71 o 
  -8   9   9        0.32      -22.36     28.07 o 
  -7   9   9        0.09       -4.11     29.41 o 
  -6   9   9        9.78       31.93     28.65 o 
  -5   9   9      314.27      293.93     26.32 o 
  -4   9   9       28.86       15.49     25.93 o 
  -3   9   9      458.65      437.77     38.32 o 
  -2   9   9       35.26       10.44     24.01 o 
  -1   9   9      667.73      728.68     55.83 o 
   0   9   9       75.62       63.90     23.85 o 
   1   9   9      191.44      195.35     28.41 o 
   2   9   9        3.11        3.06     21.93 o 
   3   9   9        0.29       -4.53     25.53 o 
   4   9   9       66.24       56.52     28.61 o 
   5   9   9       19.14       24.62     23.67 o 
   6   9   9        5.18       22.58     26.79 o 
   7   9   9      110.20       85.82     26.07 o 
  -7  10   9      122.93      114.08     25.78 o 
  -6  10   9       29.93       58.58     27.05 o 
  -5  10   9      114.43      114.88     29.97 o 
  -4  10   9       56.01       53.55     25.28 o 
  -3  10   9       44.87       41.12     23.16 o 
  -2  10   9       79.21       67.82     21.91 o 
  -1  10   9       46.71       47.13     23.65 o 
   0  10   9       13.44       31.27     23.53 o 
   1  10   9      180.39      143.84     22.20 o 
   2  10   9        0.03        8.52     21.50 o 
   3  10   9      142.58      152.00     28.69 o 
   4  10   9       39.82        8.47     30.12 o 
   5  10   9       56.26       59.15     26.74 o 
   6  10   9       77.79       69.49     25.58 o 
  -6  11   9        3.61       17.66     51.30 o 
  -5  11   9       69.76      112.38     30.98 o 
  -4  11   9       15.81       27.89     24.52 o 
  -3  11   9       99.62       72.94     25.31 o 
  -2  11   9       31.33       -3.89     26.34 o 
  -1  11   9      201.16      180.14     28.04 o 
   0  11   9        4.69       13.11     27.04 o 
   1  11   9       48.20       45.00     29.79 o 
   2  11   9        1.73       -2.68     25.14 o 
   3  11   9        0.44       11.94     32.54 o 
   4  11   9        0.14       18.72     23.92 o 
   5  11   9       57.77       78.82     35.03 o 
  -4  12   9        8.96       54.49     51.30 o 
  -3  12   9        0.44       -5.27     25.95 o 
  -2  12   9       13.36       -9.58     24.12 o 
  -1  12   9       19.12       -1.86     26.57 o 
   0  12   9        5.63        7.22     40.29 o 
   1  12   9       34.41       41.76     28.39 o 
   2  12   9        3.33       23.79     21.92 o 
 -10   0  10      155.59      180.75     38.49 o 
  -8   0  10      203.47      172.55     29.78 o 
  -6   0  10      203.72      271.45     40.40 o 
  -4   0  10        6.30        5.49     30.23 o 
  -2   0  10     1255.87     1333.84     31.34 o 
   0   0  10     1561.38     1819.95     31.18 o 
   2   0  10      858.86      849.00     71.27 o 
   4   0  10       20.81       33.62     29.26 o 
   6   0  10      213.03      206.58     42.72 o 
   8   0  10      342.59      300.20     33.67 o 
  10   0  10      195.45      156.84     38.77 o 
 -11   1  10        2.58       18.47     29.21 o 
 -10   1  10       76.32      106.72     25.08 o 
  -9   1  10        4.51        1.89     19.93 o 
  -8   1  10      228.17      213.98     26.46 o 
  -7   1  10        0.50       -0.16     21.57 o 
  -6   1  10     1520.05     1516.88     79.25 o 
  -5   1  10        0.87      -10.31     22.39 o 
  -4   1  10     1384.32     1497.94    102.77 o 
  -3   1  10       36.83       17.91     26.17 o 
  -2   1  10      334.50      350.52     27.44 o 
  -1   1  10        5.57        5.25     21.60 o 
   0   1  10       90.76      150.52     22.07 o 
   1   1  10       50.64       61.36     19.83 o 
   2   1  10      141.30      192.39     23.72 o 
   3   1  10       45.59       65.28     22.94 o 
   4   1  10      254.83      312.74     25.92 o 
   5   1  10       12.09       14.48     21.70 o 
   6   1  10      247.55      281.56     24.49 o 
   7   1  10       21.64       10.80     21.87 o 
   8   1  10       70.02       67.52     25.44 o 
   9   1  10       19.83       21.64     26.34 o 
  10   1  10       36.59       20.80     30.95 o 
 -11   2  10        2.00       26.39     48.70 o 
 -10   2  10      281.24      265.84     27.65 o 
  -9   2  10        7.47       17.73     23.06 o 
  -8   2  10      265.34      231.82     20.98 o 
  -7   2  10        7.77       22.25     22.18 o 
  -6   2  10      157.46      149.58     22.29 o 
  -5   2  10        4.72        7.63     16.41 o 
  -4   2  10      105.02      113.03     19.45 o 
  -3   2  10       24.82       38.50     19.18 o 
  -2   2  10     1035.04      987.08     43.61 o 
  -1   2  10       43.55       68.26     21.24 o 
   0   2  10     1271.39     1359.69     54.10 o 
   1   2  10      126.13      149.79     23.09 o 
   2   2  10     1835.34     1905.36     28.87 o 
   3   2  10       72.72       89.37     17.92 o 
   4   2  10      249.55      291.98     20.96 o 
   5   2  10       32.87       28.63     18.37 o 
   6   2  10       90.34       60.02     26.32 o 
   7   2  10       52.18       42.27     25.66 o 
   8   2  10      190.36      190.54     28.62 o 
   9   2  10       15.79        3.68     32.11 o 
 -10   3  10        0.14       18.48     28.50 o 
  -9   3  10        0.11       -6.80     28.69 o 
  -8   3  10       79.51       71.31     23.51 o 
  -7   3  10        0.61       -5.28     20.63 o 
  -6   3  10      717.92      742.31     41.13 o 
  -5   3  10       59.83       64.73     20.36 o 
  -4   3  10      528.50      544.64     37.80 o 
  -3   3  10      140.67      130.41     18.34 o 
  -2   3  10      248.86      305.63     23.35 o 
  -1   3  10      242.33      247.89     17.55 o 
   0   3  10       37.61       46.10     18.06 o 
   1   3  10       61.68       76.33     22.74 o 
   2   3  10      556.32      569.77     20.68 o 
   3   3  10       28.14       12.00     18.88 o 
   4   3  10     1188.16     1160.02     30.29 o 
   5   3  10        3.85        9.12     21.60 o 
   6   3  10      687.47      700.66     23.86 o 
   7   3  10        8.92       -4.94     25.55 o 
   8   3  10       26.96       10.78     24.99 o 
   9   3  10        1.54       -3.36     31.68 o 
 -10   4  10      145.31      160.59     32.01 o 
  -9   4  10        3.13      -10.41     26.96 o 
  -8   4  10      177.24      125.22     25.65 o 
  -7   4  10       47.50       49.71     21.86 o 
  -6   4  10      242.54      247.75     26.76 o 
  -5   4  10       25.41       24.87     18.53 o 
  -4   4  10      157.28      162.90     17.25 o 
  -3   4  10        0.89       23.36     18.58 o 
  -2   4  10      799.66      784.65     22.40 o 
  -1   4  10        2.14       -3.10     17.76 o 
   0   4  10      394.03      387.96     18.32 o 
   1   4  10       33.96       45.25     15.94 o 
   2   4  10      542.23      562.16     29.09 o 
   3   4  10        0.94        8.36     18.53 o 
   4   4  10        0.75      -11.47     17.24 o 
   5   4  10       20.58       22.40     23.67 o 
   6   4  10      129.86       94.32     23.77 o 
   7   4  10        7.21       -3.32     25.33 o 
   8   4  10       96.15       99.40     29.72 o 
   9   4  10        1.33       -9.85     27.65 o 
 -10   5  10        0.06       20.31     25.02 o 
  -9   5  10        0.73        8.62     32.76 o 
  -8   5  10       46.00       61.82     25.43 o 
  -7   5  10       38.59       21.94     21.84 o 
  -6   5  10      526.87      548.77     27.30 o 
  -5   5  10       11.33        4.79     20.31 o 
  -4   5  10      504.74      537.86     36.52 o 
  -3   5  10      103.64      120.92     22.23 o 
  -2   5  10      347.46      373.09     24.15 o 
  -1   5  10        1.12       -4.01     20.12 o 
   0   5  10       65.00       77.65     18.77 o 
   1   5  10      133.49      148.10     19.03 o 
   2   5  10      252.73      282.56     24.95 o 
   3   5  10        4.83       -9.27     18.22 o 
   4   5  10      513.35      538.15     24.81 o 
   5   5  10       24.43       -1.67     25.99 o 
   6   5  10      404.95      396.90     26.82 o 
   7   5  10        0.15       21.55     24.91 o 
   8   5  10       35.75       23.82     28.74 o 
   9   5  10        0.36       21.36     30.55 o 
  -9   6  10        3.26       22.25     25.78 o 
  -8   6  10       59.94       46.69     25.30 o 
  -7   6  10        0.72       14.53     28.25 o 
  -6   6  10      102.32       82.70     25.94 o 
  -5   6  10        6.80      -17.05     26.07 o 
  -4   6  10       63.24       58.10     24.91 o 
  -3   6  10        0.10       -8.94     18.38 o 
  -2   6  10     1175.64     1170.95     35.04 o 
  -1   6  10        0.05       -3.17     20.12 o 
   0   6  10     1085.66     1072.89     72.99 o 
   1   6  10        0.09       18.96     21.35 o 
   2   6  10      517.93      520.42     45.96 o 
   3   6  10       35.76       17.28     22.14 o 
   4   6  10        4.85        5.74     25.91 o 
   5   6  10       25.91       27.76     25.52 o 
   6   6  10       40.26       46.11     28.30 o 
   7   6  10        6.50       -5.92     26.79 o 
   8   6  10       48.63       55.55     25.53 o 
  -9   7  10        8.62       31.18     47.25 o 
  -8   7  10       29.84       25.69     26.64 o 
  -7   7  10        0.31        3.59     27.19 o 
  -6   7  10      436.17      383.37     28.46 o 
  -5   7  10        0.29      -10.85     25.86 o 
  -4   7  10      789.84      852.91     45.02 o 
  -3   7  10       25.20        5.19     22.11 o 
  -2   7  10      534.10      607.65     30.92 o 
  -1   7  10        3.36       21.22     19.14 o 
   0   7  10      132.52      123.92     20.52 o 
   1   7  10       54.82       46.12     22.15 o 
   2   7  10      134.64      122.70     23.87 o 
   3   7  10       28.96       27.28     20.58 o 
   4   7  10      221.36      182.10     20.90 o 
   5   7  10       18.71       17.00     25.26 o 
   6   7  10      162.23      172.36     27.60 o 
   7   7  10        1.26        0.23     32.02 o 
  -8   8  10       68.58       49.86     28.19 o 
  -7   8  10        2.02      -23.66     26.84 o 
  -6   8  10       15.34       23.82     27.38 o 
  -5   8  10        0.05       27.17     22.99 o 
  -4   8  10        0.72      -10.14     23.58 o 
  -3   8  10        6.65        8.27     23.57 o 
  -2   8  10      230.21      259.44     29.54 o 
  -1   8  10        5.07        4.91     23.72 o 
   0   8  10      298.17      285.98     22.52 o 
   1   8  10        0.15       -9.14     21.97 o 
   2   8  10      172.63      165.63     24.16 o 
   3   8  10       20.11       15.69     23.21 o 
   4   8  10        1.23       -7.72     23.25 o 
   5   8  10       31.82       28.78     33.52 o 
   6   8  10       65.84       75.76     29.27 o 
   7   8  10        8.46       -2.47     32.20 o 
  -7   9  10        3.21      -12.70     27.85 o 
  -6   9  10      136.27      146.08     27.18 o 
  -5   9  10       34.55       55.71     29.69 o 
  -4   9  10      325.57      260.95     26.33 o 
  -3   9  10       10.90       32.21     23.00 o 
  -2   9  10      197.02      178.05     22.25 o 
  -1   9  10       17.21        0.87     23.65 o 
   0   9  10       38.24       28.16     23.41 o 
   1   9  10        0.02       -3.15     21.65 o 
   2   9  10      197.89      167.40     23.61 o 
   3   9  10        1.89        5.29     22.70 o 
   4   9  10      305.56      279.34     26.05 o 
   5   9  10       47.18       49.57     26.26 o 
   6   9  10       68.85       85.89     28.52 o 
  -6  10  10       34.63       48.96     28.69 o 
  -5  10  10        1.22      -26.04     26.04 o 
  -4  10  10       29.37       61.78     24.54 o 
  -3  10  10       25.68       62.60     29.80 o 
  -2  10  10      286.08      316.14     37.34 o 
  -1  10  10        6.06      -30.00     30.00 o 
   0  10  10      218.70      245.93     38.05 o 
   1  10  10        7.59       -5.46     29.98 o 
   2  10  10      150.80      164.23     30.39 o 
   3  10  10       27.97      -22.17     26.87 o 
   4  10  10       20.07        6.21     26.37 o 
  -4  11  10      166.56      196.04     37.81 o 
  -3  11  10       44.54       65.45     28.16 o 
  -2  11  10      122.13      134.92     24.75 o 
  -1  11  10        0.03      -23.33     26.38 o 
   0  11  10        2.27      -23.14     23.14 o 
   1  11  10        6.99       34.39     28.78 o 
   2  11  10      114.87      102.26     50.50 o 
   3  11  10       21.57      -13.46     35.16 o 
  -9   0  11      424.54      392.77     34.27 o 
  -7   0  11        8.68       22.23     23.44 o 
  -5   0  11       44.65       75.29     34.76 o 
  -3   0  11     1480.15     1554.60     48.97 o 
  -1   0  11     1281.97     1325.81    130.46 o 
   1   0  11       80.44       70.38     25.39 o 
   3   0  11      720.84      768.77     38.16 o 
   5   0  11      527.01      505.04     37.57 o 
   7   0  11       41.24       36.07     32.43 o 
   9   0  11       12.40       53.27     33.75 o 
 -10   1  11        5.08      -20.74     20.74 o 
  -9   1  11       97.46      109.18     21.17 o 
  -8   1  11        2.69      -23.35     23.35 o 
  -7   1  11      314.61      302.30     20.06 o 
  -6   1  11       27.11       21.30     20.82 o 
  -5   1  11      164.07      181.29     20.17 o 
  -4   1  11       45.21       44.49     20.24 o 
  -3   1  11        2.16       14.02     20.61 o 
  -2   1  11       38.80       42.36     25.37 o 
  -1   1  11      161.96      184.57     18.48 o 
   0   1  11       39.16       27.75     20.85 o 
   1   1  11      619.35      667.17     27.57 o 
   2   1  11        0.20       21.77     22.02 o 
   3   1  11      591.63      674.39     24.00 o 
   4   1  11       15.84        9.18     22.27 o 
   5   1  11      240.65      246.62     22.77 o 
   6   1  11       74.24       55.15     23.63 o 
   7   1  11        2.13      -12.05     22.89 o 
   8   1  11        4.92       -3.91     24.44 o 
   9   1  11      140.87      153.74     27.78 o 
 -10   2  11        3.86      -11.06     27.35 o 
  -9   2  11      127.96      116.06     27.32 o 
  -8   2  11        2.03       -7.72     23.32 o 
  -7   2  11        3.79        3.55     20.51 o 
  -6   2  11       12.41       21.25     23.84 o 
  -5   2  11      151.86      148.88     19.38 o 
  -4   2  11       46.25       53.36     17.31 o 
  -3   2  11     1280.80     1333.02     64.13 o 
  -2   2  11       19.43       18.22     15.68 o 
  -1   2  11      451.97      502.76     20.21 o 
   0   2  11       57.61       83.42     20.31 o 
   1   2  11       60.32       72.11     22.11 o 
   2   2  11        0.28       10.04     18.42 o 
   3   2  11      370.99      365.62     22.63 o 
   4   2  11       37.46       34.56     19.50 o 
   5   2  11      798.25      772.76     33.03 o 
   6   2  11       34.61       28.26     25.68 o 
   7   2  11      335.05      259.53     24.70 o 
   8   2  11       90.61       71.68     32.57 o 
   9   2  11       98.12       72.37     72.71 o 
  -9   3  11      131.19       99.44     25.16 o 
  -8   3  11        0.03       32.46     31.95 o 
  -7   3  11      485.48      475.30     25.93 o 
  -6   3  11        8.98        9.28     23.89 o 
  -5   3  11      236.81      231.25     21.17 o 
  -4   3  11        0.49       -4.72     16.18 o 
  -3   3  11       16.43       20.52     17.31 o 
  -2   3  11       24.74        5.39     17.45 o 
  -1   3  11      382.46      428.85     24.30 o 
   0   3  11       24.88       38.26     18.77 o 
   1   3  11      800.86      766.37     56.39 o 
   2   3  11       18.83       14.91     19.89 o 
   3   3  11      259.16      250.13     17.86 o 
   4   3  11       12.02       14.33     22.05 o 
   5   3  11      177.50      156.88     26.24 o 
   6   3  11       61.67       52.39     21.67 o 
   7   3  11        2.47       -0.53     33.07 o 
   8   3  11        7.46       -8.11     31.56 o 
  -9   4  11       20.95       22.14     23.89 o 
  -8   4  11       11.68      -11.68     29.43 o 
  -7   4  11        0.69       -2.74     23.21 o 
  -6   4  11       26.44       22.82     23.42 o 
  -5   4  11      141.20      133.61     22.38 o 
  -4   4  11       75.32       59.37     19.59 o 
  -3   4  11     1239.70     1210.24     80.63 o 
  -2   4  11      203.01      198.67     20.00 o 
  -1   4  11      396.74      397.73     30.10 o 
   0   4  11        9.39       20.08     16.30 o 
   1   4  11       21.00       25.96     15.32 o 
   2   4  11      150.15      130.60     15.67 o 
   3   4  11        7.74       21.50     19.31 o 
   4   4  11        1.77        1.60     23.77 o 
   5   4  11      311.99      269.13     22.57 o 
   6   4  11       35.50        1.54     25.35 o 
   7   4  11      181.83      188.81     29.64 o 
   8   4  11       14.43       19.69     23.39 o 
  -9   5  11       82.14       70.20     26.09 o 
  -8   5  11        4.47       -0.65     29.34 o 
  -7   5  11      195.58      151.43     22.99 o 
  -6   5  11        8.11       22.92     25.28 o 
  -5   5  11       57.75       32.54     20.43 o 
  -4   5  11        0.82       -9.96     21.92 o 
  -3   5  11       11.19      -12.51     23.80 o 
  -2   5  11        0.40       -3.45     17.73 o 
  -1   5  11      269.38      276.55     24.43 o 
   0   5  11       32.51       15.62     18.26 o 
   1   5  11      981.00      971.03     59.33 o 
   2   5  11        2.57       11.77     21.72 o 
   3   5  11      427.55      420.24     32.41 o 
   4   5  11        0.60       11.56     25.32 o 
   5   5  11       89.33       71.61     21.62 o 
   6   5  11        0.37       -7.52     25.30 o 
   7   5  11       20.85       -1.53     32.24 o 
   8   5  11        0.04       58.99     68.90 o 
  -8   6  11       48.03       50.44     28.47 o 
  -7   6  11        7.96       21.24     29.61 o 
  -6   6  11       23.56       15.25     23.02 o 
  -5   6  11       37.66       37.83     21.82 o 
  -4   6  11        0.76        1.24     21.86 o 
  -3   6  11      422.26      402.70     24.87 o 
  -2   6  11       22.18      -10.52     23.79 o 
  -1   6  11      300.65      312.44     24.27 o 
   0   6  11       38.23       11.95     21.94 o 
   1   6  11        2.52       22.19     28.85 o 
   2   6  11       77.10       66.56     20.50 o 
   3   6  11       86.72       54.41     25.87 o 
   4   6  11        1.96       -6.54     21.44 o 
   5   6  11      355.94      292.17     27.07 o 
   6   6  11        0.00      -22.23     32.84 o 
   7   6  11      153.69      164.11     28.22 o 
  -8   7  11        8.67      -15.78     35.01 o 
  -7   7  11      136.95      151.30     29.39 o 
  -6   7  11        2.55       11.23     26.85 o 
  -5   7  11       94.52       66.54     23.39 o 
  -4   7  11        1.26      -17.20     23.26 o 
  -3   7  11        0.01       -7.53     21.60 o 
  -2   7  11        8.51       -8.61     21.97 o 
  -1   7  11      133.47      118.49     22.26 o 
   0   7  11        9.96       12.49     23.66 o 
   1   7  11      462.68      425.22     28.32 o 
   2   7  11       18.07       19.39     23.33 o 
   3   7  11      232.82      193.19     22.14 o 
   4   7  11        0.73       22.64     23.60 o 
   5   7  11       10.47       15.41     29.65 o 
   6   7  11       11.04      -18.88     25.70 o 
  -7   8  11       67.39       87.44     31.11 o 
  -6   8  11        1.55      -26.31     26.31 o 
  -5   8  11       17.31       -1.68     29.80 o 
  -4   8  11       10.21      -30.02     30.02 o 
  -3   8  11       48.13       39.84     25.45 o 
  -2   8  11       25.27       41.73     25.18 o 
  -1   8  11       86.78       52.76     25.52 o 
   0   8  11       36.98       30.59     23.06 o 
   1   8  11       18.86       15.21     25.35 o 
   2   8  11        0.22        1.19     25.68 o 
   3   8  11        1.05        5.97     33.43 o 
   4   8  11        0.63       33.79     29.21 o 
   5   8  11      183.86      194.65     29.03 o 
  -5   9  11      186.45      181.09     33.20 o 
  -4   9  11        0.02      -18.27     28.80 o 
  -3   9  11       19.48        5.81     25.02 o 
  -2   9  11        0.31       53.95     29.52 o 
  -1   9  11       64.30       40.25     30.26 o 
   0   9  11        9.65       28.76     33.34 o 
   1   9  11      226.94      236.23     25.56 o 
   2   9  11        4.60      -17.20     25.06 o 
   3   9  11       87.63       91.34     29.05 o 
   4   9  11        0.85      -17.10     28.15 o 
  -4  10  11       18.44       40.07     39.53 o 
  -3  10  11       71.65       58.02     27.49 o 
  -2  10  11       10.28       24.49     28.81 o 
  -1  10  11       27.68      -10.68     26.56 o 
   0  10  11        0.26       -4.34     26.12 o 
   1  10  11        1.57        0.34     28.51 o 
   2  10  11        0.00      -25.22     25.22 o 
  -8   0  12       40.44       74.41     29.26 o 
  -6   0  12      200.20      136.52     34.65 o 
  -4   0  12      152.10      138.31     42.24 o 
  -2   0  12        6.91       29.62     36.31 o 
   0   0  12      417.33      429.01     26.57 o 
   2   0  12     1135.71     1433.53     72.96 o 
   4   0  12      753.96      765.95     32.14 o 
   6   0  12      282.04      283.60     39.19 o 
   8   0  12       89.36      149.98     71.24 o 
  -9   1  12        0.27       18.44     26.18 o 
  -8   1  12        2.19       -0.27     25.03 o 
  -7   1  12       31.62       17.62     22.24 o 
  -6   1  12        0.05       -6.89     23.60 o 
  -5   1  12       27.05        0.04     22.01 o 
  -4   1  12      287.39      297.67     19.46 o 
  -3   1  12       10.33      -13.73     24.22 o 
  -2   1  12      292.10      304.80     18.87 o 
  -1   1  12        6.71       15.29     22.09 o 
   0   1  12     1007.01     1052.78     66.95 o 
   1   1  12       22.50        4.49     23.91 o 
   2   1  12      769.14      857.19     33.33 o 
   3   1  12        9.68       -1.44     26.47 o 
   4   1  12        2.16       20.98     21.69 o 
   5   1  12        0.20        5.06     18.98 o 
   6   1  12      266.14      265.81     28.06 o 
   7   1  12        5.05       -5.96     28.61 o 
  -9   2  12       11.95       45.94     31.16 o 
  -8   2  12       21.08       54.06     29.48 o 
  -7   2  12        3.84        9.58     25.42 o 
  -6   2  12      188.12      137.23     19.58 o 
  -5   2  12       13.73       12.14     21.82 o 
  -4   2  12      354.14      375.01     24.60 o 
  -3   2  12        0.03       11.43     22.16 o 
  -2   2  12       70.93       78.88     19.65 o 
  -1   2  12        0.18      -10.42     19.34 o 
   0   2  12      127.26      134.60     23.62 o 
   1   2  12       23.63       13.07     22.15 o 
   2   2  12      544.81      555.59     31.43 o 
   3   2  12        1.60       -2.27     23.70 o 
   4   2  12      434.28      400.01     29.51 o 
   5   2  12       12.39       16.23     20.03 o 
   6   2  12       78.71      112.55     27.35 o 
   7   2  12       14.72        5.91     26.11 o 
  -8   3  12       10.82       20.36     28.63 o 
  -7   3  12        1.68       18.26     29.99 o 
  -6   3  12       20.65       40.55     23.26 o 
  -5   3  12        0.90       16.84     21.71 o 
  -4   3  12      268.15      271.36     24.27 o 
  -3   3  12       52.30       46.80     22.20 o 
  -2   3  12      420.01      464.26     35.63 o 
  -1   3  12        4.28       -6.88     19.62 o 
   0   3  12     1137.80     1155.93     67.95 o 
   1   3  12       42.84       26.10     22.10 o 
   2   3  12      159.54      131.72     24.04 o 
   3   3  12       17.54       11.81     21.97 o 
   4   3  12       30.39       37.94     21.52 o 
   5   3  12       10.72       35.24     18.75 o 
   6   3  12       38.20       38.19     27.33 o 
   7   3  12       35.84       46.66     25.36 o 
  -8   4  12       16.86       44.42     25.64 o 
  -7   4  12       33.69        6.72     23.47 o 
  -6   4  12      175.06      115.81     25.70 o 
  -5   4  12        0.98        7.76     21.74 o 
  -4   4  12      455.38      415.15     19.36 o 
  -3   4  12       41.13       35.20     20.62 o 
  -2   4  12       74.42       65.96     22.26 o 
  -1   4  12       10.53        8.33     20.59 o 
   0   4  12       72.48       42.38     19.62 o 
   1   4  12        0.02      -19.42     22.04 o 
   2   4  12      414.61      377.69     26.68 o 
   3   4  12       13.99       32.85     21.78 o 
   4   4  12      527.71      432.87     24.49 o 
   5   4  12       19.70       22.94     27.22 o 
   6   4  12       99.69      111.90     26.74 o 
   7   4  12        0.84       26.47     31.85 o 
  -7   5  12      107.09      164.65     32.51 o 
  -6   5  12        0.09       12.76     29.48 o 
  -5   5  12        8.12       30.94     25.41 o 
  -4   5  12      107.34      102.73     25.64 o 
  -3   5  12       34.41       31.14     25.77 o 
  -2   5  12      118.70      105.03     23.50 o 
  -1   5  12        7.38       -2.69     23.39 o 
   0   5  12      575.54      572.16     32.53 o 
   1   5  12       43.24       36.03     28.70 o 
   2   5  12      204.54      167.70     20.88 o 
   3   5  12        2.84        7.08     25.15 o 
   4   5  12        2.54      -20.65     24.04 o 
   5   5  12       41.84       46.86     32.31 o 
   6   5  12       49.61       46.68     32.88 o 
  -7   6  12        2.34       17.13     28.01 o 
  -6   6  12      168.87      140.03     26.91 o 
  -5   6  12        0.11       -4.11     29.70 o 
  -4   6  12      102.68       87.83     26.15 o 
  -3   6  12       11.29       -5.70     21.41 o 
  -2   6  12        1.05       21.45     25.34 o 
  -1   6  12        2.63        8.76     25.51 o 
   0   6  12      138.24       96.85     26.01 o 
   1   6  12       25.48       13.40     25.23 o 
   2   6  12      392.48      322.27     34.30 o 
   3   6  12        0.10       -0.06     24.79 o 
   4   6  12      397.05      363.06     26.08 o 
   5   6  12        5.51       -7.74     26.33 o 
   6   6  12       85.42       93.81     25.00 o 
  -6   7  12       37.77       31.04     21.96 o 
  -5   7  12       54.25       39.51     28.94 o 
  -4   7  12      231.40      215.62     30.08 o 
  -3   7  12       22.52       47.08     29.71 o 
  -2   7  12      285.87      267.09     29.92 o 
  -1   7  12        6.56       25.30     23.36 o 
   0   7  12      244.09      203.29     27.86 o 
   1   7  12        0.41      -15.88     27.40 o 
   2   7  12      108.79      132.28     27.48 o 
   3   7  12        8.68       39.47     26.82 o 
   4   7  12        0.05      -10.84     24.27 o 
   5   7  12        0.18       17.78     39.99 o 
  -5   8  12        1.40      -12.57     24.75 o 
  -4   8  12       22.58      -31.99     31.99 o 
  -3   8  12        1.98       -2.55     24.46 o 
  -2   8  12        8.87       -6.07     43.63 o 
  -1   8  12        1.05      -25.65     29.48 o 
   0   8  12       46.52       68.43     32.68 o 
   1   8  12        0.63       30.60     26.32 o 
   2   8  12      246.54      205.07     27.08 o 
   3   8  12        5.37      -18.76     28.06 o 
  -3   9  12       27.35       23.46     24.27 o 
  -2   9  12      310.36      227.00     26.86 o 
  -1   9  12       18.35       32.12     28.24 o 
   0   9  12      209.91      230.38     31.96 o 
   1   9  12        0.36      -10.21     56.53 o 
   2   9  12       22.45       41.29     39.94 o 
  -7   0  13      244.20      284.91     33.39 o 
  -5   0  13       63.43       81.59     33.25 o 
  -3   0  13       15.03       25.56     33.70 o 
  -1   0  13      444.62      415.82     35.36 o 
   1   0  13      191.01      179.89     29.71 o 
   3   0  13       86.41       72.63     41.19 o 
   5   0  13       31.55       18.92     29.45 o 
  -7   1  13      117.99      136.38     26.98 o 
  -6   1  13        3.09       -2.30     27.34 o 
  -5   1  13      407.94      345.37     26.79 o 
  -4   1  13        1.07       -5.51     21.70 o 
  -3   1  13      520.36      508.14     40.75 o 
  -2   1  13        0.40      -15.87     23.93 o 
  -1   1  13      154.28      133.36     24.35 o 
   0   1  13       11.57       -0.99     23.94 o 
   1   1  13       57.48       53.52     29.19 o 
   2   1  13       13.47       32.31     20.14 o 
   3   1  13       19.46       13.67     20.11 o 
   4   1  13        0.50      -12.38     27.44 o 
   5   1  13      164.93      150.42     27.65 o 
   6   1  13        0.18       -0.62     27.92 o 
  -7   2  13      122.97      129.17     29.16 o 
  -6   2  13        3.50        7.42     25.14 o 
  -5   2  13       37.92       41.71     23.83 o 
  -4   2  13        3.03      -12.62     20.15 o 
  -3   2  13       39.35       38.65     23.64 o 
  -2   2  13        0.37        4.98     19.15 o 
  -1   2  13      497.08      543.90     35.80 o 
   0   2  13        8.62       40.18     21.69 o 
   1   2  13      351.99      309.17     22.58 o 
   2   2  13        4.31        9.04     20.27 o 
   3   2  13      323.33      285.46     24.00 o 
   4   2  13        0.33      -10.17     25.19 o 
   5   2  13       24.76       50.71     21.68 o 
   6   2  13        2.13      -13.19     25.92 o 
  -7   3  13       78.54       63.86     20.24 o 
  -6   3  13        0.02        4.25     24.70 o 
  -5   3  13      134.04      110.00     25.80 o 
  -4   3  13       23.87       19.10     21.92 o 
  -3   3  13      131.83       88.88     18.31 o 
  -2   3  13       38.55       35.98     25.73 o 
  -1   3  13      150.02      136.87     19.46 o 
   0   3  13        8.21       -4.05     20.34 o 
   1   3  13       10.71       27.66     20.25 o 
   2   3  13        0.15      -12.34     20.12 o 
   3   3  13      108.29      110.44     25.75 o 
   4   3  13        0.04       -0.53     27.00 o 
   5   3  13      121.67      145.97     24.84 o 
   6   3  13        5.63       11.10     28.81 o 
  -7   4  13      120.60      107.19     48.36 o 
  -6   4  13       32.17       46.47     25.84 o 
  -5   4  13       67.92      103.43     31.32 o 
  -4   4  13        7.74        7.05     25.42 o 
  -3   4  13       38.94       49.22     23.84 o 
  -2   4  13       51.23       44.65     18.07 o 
  -1   4  13      410.24      365.04     24.47 o 
   0   4  13        5.37        9.90     23.13 o 
   1   4  13      205.22      143.57     21.91 o 
   2   4  13        1.21      -23.85     23.85 o 
   3   4  13      225.44      217.81     24.13 o 
   4   4  13        5.44       54.56     28.92 o 
   5   4  13        3.36       -3.01     27.80 o 
  -6   5  13        2.09        7.07     23.46 o 
  -5   5  13      252.48      239.66     26.93 o 
  -4   5  13       84.20       78.97     29.73 o 
  -3   5  13      244.16      209.25     27.52 o 
  -2   5  13       51.07       16.56     30.31 o 
  -1   5  13      141.04       96.99     25.89 o 
   0   5  13        7.13       23.05     25.26 o 
   1   5  13       10.62      -10.14     25.42 o 
   2   5  13       57.88       56.37     27.28 o 
   3   5  13       98.16       78.44     33.03 o 
   4   5  13        3.74      -18.94     28.26 o 
   5   5  13      172.34      162.30     51.70 o 
  -5   6  13       13.08       -2.44     27.77 o 
  -4   6  13       12.07       21.59     26.24 o 
  -3   6  13        0.52      -11.14     24.62 o 
  -2   6  13        0.05       -1.46     25.01 o 
  -1   6  13      164.29      150.87     25.52 o 
   0   6  13        0.02      -16.48     29.54 o 
   1   6  13       79.49       27.19     24.97 o 
   2   6  13        0.01      -26.31     26.31 o 
   3   6  13       47.19       60.90     25.67 o 
   4   6  13        0.31       35.04     70.62 o 
  -4   7  13        9.59      -25.32     25.32 o 
  -3   7  13      449.38      408.24     29.36 o 
  -2   7  13        6.18        8.88     23.95 o 
  -1   7  13       97.38       95.02     32.40 o 
   0   7  13        0.45       -8.65     25.85 o 
   1   7  13        4.14        3.20     31.47 o 
   2   7  13        2.96       21.94     25.16 o 
  -1   8  13      124.19      162.30     49.27 o 
   0   8  13       11.72       63.18     52.36 o 
  -6   0  14        2.45       -1.87     29.28 o 
  -4   0  14       56.13       68.19     33.17 o 
  -2   0  14      347.92      276.78     68.10 o 
   0   0  14      237.32      234.92     40.48 o 
   2   0  14       52.78       54.79     38.94 o 
   4   0  14      118.98      102.71     27.96 o 
  -6   1  14      202.42      232.18     26.06 o 
  -5   1  14        3.45        9.28     21.21 o 
  -4   1  14      106.56       97.35     22.27 o 
  -3   1  14        1.40      -12.48     23.56 o 
  -2   1  14        1.09       28.43     23.70 o 
  -1   1  14        0.37       20.81     23.55 o 
   0   1  14       79.95       82.06     23.89 o 
   1   1  14        0.47       -4.34     21.09 o 
   2   1  14      251.88      236.22     23.99 o 
   3   1  14        1.08       32.12     26.22 o 
   4   1  14       89.91      121.83     29.18 o 
  -5   2  14        1.38       33.56     22.08 o 
  -4   2  14       50.68       48.17     23.03 o 
  -3   2  14        0.65       41.34     23.15 o 
  -2   2  14      192.54      181.40     27.83 o 
  -1   2  14       40.95       27.30     22.50 o 
   0   2  14       82.21       78.27     22.55 o 
   1   2  14       23.25       58.55     25.12 o 
   2   2  14       13.67      -20.33     24.64 o 
   3   2  14        3.57       -3.15     22.76 o 
   4   2  14       77.46       99.12     26.90 o 
  -5   3  14        0.29        2.25     22.10 o 
  -4   3  14       48.98       27.04     21.65 o 
  -3   3  14        0.74       -0.75     29.51 o 
  -2   3  14        5.70        1.66     27.05 o 
  -1   3  14        0.35       30.99     23.30 o 
   0   3  14       54.72       58.83     23.42 o 
   1   3  14        5.04       17.09     29.28 o 
   2   3  14      324.68      316.08     25.38 o 
   3   3  14        1.65      -23.84     23.84 o 
   4   3  14      139.63       51.14     52.45 o 
  -4   4  14      159.00      153.05     23.97 o 
  -3   4  14       33.91       18.02     22.89 o 
  -2   4  14      312.10      318.99     24.04 o 
  -1   4  14        0.07      -26.92     26.92 o 
   0   4  14       66.52       74.85     26.73 o 
   1   4  14       44.84       66.42     24.51 o 
   2   4  14        0.87      -25.89     25.89 o 
   3   4  14       23.44       53.17     26.19 o 
  -3   5  14       31.42      -18.65     28.66 o 
  -2   5  14        0.26      -22.29     22.29 o 
  -1   5  14        9.87       -2.46     28.53 o 
   0   5  14       46.10       52.37     31.34 o 
   1   5  14        2.98       69.24     28.17 o 
   2   5  14      225.47      206.31     35.95 o 
  -1   0  15        8.31       43.67     80.60 o 
   1   0  15      120.03      171.34     51.11 o 
  -2   1  15        0.07       28.87     23.54 o 
  -1   1  15      108.31      104.83     25.65 o 
   0   1  15        8.75       28.37     27.06 o 
   1   1  15      227.02      227.82     51.14 o 
  -2   2  15       34.55       51.49     51.08 o 
  -1   2  15       19.13       22.85     67.33 o 
                                                 
